# Supplementary material for: Diversity and networking of uni-cyanobacterial cultures and associated heterotrophic bacteria from the benthic microbial mat of a desert hydrothermal spring
Source: FEMS Microbiol Ecol. 2024 Nov 18;100(12):fiae148. doi: 10.1093/femsec/fiae148 (PMC11650863; doi:10.1093/femsec/fiae148)
Supplement: fiae148_Supplemental_Files [file fiae148_supplemental_files.zip]

Archive with 4 entries (4 files):
- Lassoued et al 2024_Supplementary Data S1.xlsx
- Lassoued et al 2024_Supplementary Data S2.xlsx
- Lassoued et al 2024_Supplementary Data S3.xlsx
- Lassoued et al 2024_Supplementary Material.docx
