# Supplementary material for: Diversity and networking of uni-cyanobacterial cultures and associated heterotrophic bacteria from the benthic microbial mat of a desert hydrothermal spring
Source: FEMS Microbiol Ecol. 2024 Nov 18;100(12):fiae148. doi: 10.1093/femsec/fiae148 (PMC11650863; doi:10.1093/femsec/fiae148)
Supplement: fiae148_Supplemental_Files [file fiae148_supplemental_files.zip › Lassoued et al 2024_Supplementary Data S1.xlsx]

## Sheet: Data S1
Data S1. Identification of Cyanobacteria OTUs in ExTaxonBioCloud; for each OTU is reported the first hit taxon and first valid name. LPSN correct name are also reported for the valid name.
OUT ID	ExTaxon Rank	Hit taxon name	Hit strain name	Valid name	LPSN correct name	Similarity(%)	Taxonomy EzTaxon	Accession	Mismatch/Total nt	Completeness(%)	Taxonomy Greengenes 13_8
Otu1	1	DQ431002_s	7			95	Bacteria;Cyanobacteriota;Chroobacteria;Oscillatoriales;Pseudanabaenaceae;DQ431002_g	DQ431002	22/440	100	k__Bacteria;p__Cyanobacteria;c__Synechococcophycideae;o__Pseudanabaenales;f__Pseudanabaenaceae;g__Leptolyngbya
	17	Leptolyngbya frigida	ANT.L70.1	Y	Stenomitos frigidus	92.2902	Bacteria;Cyanobacteriota;Chroobacteria;Oscillatoriales;Pseudanabaenaceae;Leptolyngbya_g1	AY493574	34/441	100	k__Bacteria;p__Cyanobacteria;c__Synechococcophycideae;o__Pseudanabaenales;f__Pseudanabaenaceae;g__Leptolyngbya
Otu2	1	JQFA_s Leptolyngbya sp.	KIOST-1			98.19	Bacteria;Cyanobacteriota;Chroobacteria;Oscillatoriales;Prochlorotrichaceae;Oscillatoria_g3	JQFA01000004	8/442	100	k__Bacteria;p__Cyanobacteria;c__Synechococcophycideae;o__Pseudanabaenales;f__Pseudanabaenaceae;g__Nodosilinea
	2	Leptolyngbya nodulosa	UTEX 2910	Y	Nodosilinea nodulosa	97.7376	Bacteria;Cyanobacteriota;Chroobacteria;Oscillatoriales;Prochlorotrichaceae;Oscillatoria_g3	EF122600	10/442	97.7321	k__Bacteria;p__Cyanobacteria;c__Synechococcophycideae;o__Pseudanabaenales;f__Pseudanabaenaceae;g__Nodosilinea
Otu3	1	Arthronema africanum	SAG 12.89	Y	Arthronema africanum	96.8326	Bacteria;Cyanobacteriota;Chroobacteria;Oscillatoriales;Pseudanabaenaceae;Arthronema	AB115966	14/442	100	k__Bacteria;p__Cyanobacteria;c__Synechococcophycideae;o__Pseudanabaenales;f__Pseudanabaenaceae;g__Arthronema
Otu29	1	MQTZ_s	hensonii			94.0774	Bacteria;Cyanobacteriota;Chroobacteria;Oscillatoriales;Pseudanabaenaceae;MQTZ_g	MQTZ01000028	26/439	100	k__Bacteria;p__Cyanobacteria;c__Synechococcophycideae;o__Pseudanabaenales
	2	Neosynechococcus sphagnicola	CAUP A 1101	Y	Neosynechococcus sphagnicola	92.2727	Bacteria;Cyanobacteriota;Chroobacteria;Oscillatoriales;Pseudanabaenaceae;Neosynechococcus	JJML01000087	34/440	100	k__Bacteria;p__Cyanobacteria;c__Synechococcophycideae;o__Pseudanabaenales;f__Pseudanabaenaceae;g__Leptolyngbya
Otu36	1	Lyngbya confervoides	VP0401	Y	Lyngbya confervoides	96.5986	Bacteria;Cyanobacteriota;Chroobacteria;Oscillatoriales;Planktothrix_f;Lyngbya	AY599507	15/441	94.1967	k__Bacteria;p__Cyanobacteria;c__Oscillatoriophycideae;o__Oscillatoriales;f__Phormidiaceae;g__Lyngbya
Otu37	1	AJUB_s	JSC-12			92.3077	Bacteria;Cyanobacteriota;Chroobacteria;Oscillatoriales;Pseudanabaenaceae;Arthronema	AJUB01000005	34/442	100	k__Bacteria;p__Cyanobacteria;c__Synechococcophycideae;o__Pseudanabaenales;f__Pseudanabaenaceae;g__Arthronema
	2	Pleurocapsa concharum	VP3-02	Y	Scopulonema concharum	92.0814	Bacteria;Cyanobacteriota;Chroobacteria;Chroococcales;Microcystaceae;Pleurocapsa_g1	FR798927	35/442	100	k__Bacteria;p__Cyanobacteria;c__Oscillatoriophycideae;o__Chroococcales
Otu43	1	Pleurocapsa concharum	VP4-07			93.228	Bacteria;Cyanobacteriota;Chroobacteria;Chroococcales;Microcystaceae;Pleurocapsa_g1	FR798930	30/443	100	k__Bacteria;p__Cyanobacteria;c__Oscillatoriophycideae;o__Chroococcales
	2	Microcystis panniformis	FACHB-1757	Y	Microcystis panniformis	92.3077	Bacteria;Cyanobacteriota;Chroobacteria;Chroococcales;Microcystaceae;Microcystis	CP011339	34/442	100	k__Bacteria;p__Cyanobacteria;c__Oscillatoriophycideae;o__Chroococcales;f__Microcystaceae;g__Microcystis
Otu46	1	FJ484850_s Arthrospira sp.	Z4MB50			99.7743	Bacteria;Cyanobacteriota;Chroobacteria;Oscillatoriales;Planktothrix_f;Arthrospira	FJ484850	1/443	94.8337	k__Bacteria;p__Cyanobacteria;c__Oscillatoriophycideae;o__Oscillatoriales;f__Phormidiaceae
	3	Lyngbya aestuarii	PCC 7419	Y	Lyngbya aestuarii	95.7111	Bacteria;Cyanobacteriota;Chroobacteria;Oscillatoriales;Planktothrix_f;Arthrospira	AJ000714	19/443	100	k__Bacteria;p__Cyanobacteria;c__Oscillatoriophycideae;o__Oscillatoriales;f__Phormidiaceae
Otu416	1	JQFA_s Leptolyngbya sp.	KIOST-1			97.0588	Bacteria;Cyanobacteriota;Chroobacteria;Oscillatoriales;Prochlorotrichaceae;Oscillatoria_g3	JQFA01000004	13/442	100	k__Bacteria;p__Cyanobacteria;c__Synechococcophycideae;o__Pseudanabaenales;f__Pseudanabaenaceae;g__Nodosilinea
	2	Leptolyngbya nodulosa	UTEX 2910	Y	Nodosilinea nodulosa	96.8376	Bacteria;Cyanobacteriota;Chroobacteria;Oscillatoriales;Prochlorotrichaceae;Oscillatoria_g3	EF122600	10/442	97.7321	k__Bacteria;p__Cyanobacteria;c__Synechococcophycideae;o__Pseudanabaenales;f__Pseudanabaenaceae;g__Nodosilinea
