# Supplementary material for: Diversity and networking of uni-cyanobacterial cultures and associated heterotrophic bacteria from the benthic microbial mat of a desert hydrothermal spring
Source: FEMS Microbiol Ecol. 2024 Nov 18;100(12):fiae148. doi: 10.1093/femsec/fiae148 (PMC11650863; doi:10.1093/femsec/fiae148)
Supplement: fiae148_Supplemental_Files [file fiae148_supplemental_files.zip › Lassoued et al 2024_Supplementary Data S2.xlsx]

## Sheet: Data S2A
Data S2A. OTU table of bioglea samples collected in the Ksar Ghilane thermal spring pool.
* Cyanobacterial OUT are indicated in green.
OTU ID	Kingdom	Phylum	Class	Order	Family	Genus	Bioglea_LK1	Bioglea_LK13	Bioglea_LK5
Otu1	d__Bacteria	p__Cyanobacteria	c__Cyanobacteriia	o__Leptolyngbyales	f__Leptolyngbyaceae	g__Leptolyngbya	5	146	27
Otu2	d__Bacteria	p__Cyanobacteria	c__Cyanobacteriia	o__Phormidesmiales	f__Nodosilineaceae	g__Nodosilinea	0	28	45
Otu3	d__Bacteria	p__Cyanobacteria	c__Cyanobacteriia	o__Leptolyngbyales	f__Leptolyngbyaceae	g__Arthronema	0	15	5
Otu4	d__Bacteria	p__Actinobacteriota	c__Actinobacteria	o__Micrococcales	f__Cellulomonadaceae	g__Actinotalea	294	371	264
Otu5	d__Bacteria	p__Proteobacteria	c__Alphaproteobacteria	o__Rhizobiales	f__Beijerinckiaceae	g__Salinarimonas	367	341	350
Otu6	d__Bacteria	p__Acidobacteriota	c__Blastocatellia	o__Blastocatellales	f__Blastocatellaceae		0	5333	0
Otu7	d__Bacteria	p__Proteobacteria	c__Alphaproteobacteria	o__Caulobacterales	f__Hyphomonadaceae	g__Hyphomonas	0	339	0
Otu8	d__Bacteria	p__Actinobacteriota	c__Acidimicrobiia	o__Microtrichales	f__uncultured	g__uncultured	0	0	0
Otu9	d__Bacteria	p__Actinobacteriota	c__Actinobacteria	o__Micrococcales	f__Microbacteriaceae	g__Agromyces	419	502	264
Otu10	d__Bacteria	p__Proteobacteria	c__Alphaproteobacteria	o__Rhizobiales	f__Rhizobiaceae	g__Aminobacter	294	263	304
Otu11	d__Bacteria	p__Actinobacteriota	c__Actinobacteria	o__Micrococcales	f__Microbacteriaceae		254	149	197
Otu12	d__Bacteria	p__Proteobacteria	c__Alphaproteobacteria	o__Sphingomonadales	f__Sphingomonadaceae	g__Porphyrobacter	0	0	869
Otu13	d__Bacteria	p__Proteobacteria	c__Alphaproteobacteria	o__Rhizobiales	f__Rhizobiaceae	g__Mesorhizobium	0	0	0
Otu14	d__Bacteria	p__Proteobacteria	c__Gammaproteobacteria	o__Xanthomonadales	f__Xanthomonadaceae	g__Pseudoxanthomonas	162	125	143
Otu15	d__Bacteria	p__Proteobacteria	c__Alphaproteobacteria	o__Caulobacterales	f__Caulobacteraceae	g__Brevundimonas	199	416	251
Otu16	d__Bacteria	p__Proteobacteria	c__Alphaproteobacteria	o__Rhizobiales	f__Beijerinckiaceae	g__Bosea	0	0	0
Otu17	d__Bacteria	p__Proteobacteria	c__Alphaproteobacteria	o__Sphingomonadales	f__Sphingomonadaceae		0	0	0
Otu18	d__Bacteria	p__Bacteroidota	c__Bacteroidia	o__Chitinophagales	f__Chitinophagaceae	g__Terrimonas	1122	0	0
Otu19	d__Bacteria	p__Proteobacteria	c__Gammaproteobacteria	o__Burkholderiales	f__Comamonadaceae	g__Zhizhongheella	362	401	391
Otu20	d__Bacteria	p__Bacteroidota	c__Bacteroidia	o__Chitinophagales	f__Chitinophagaceae	g__Flavihumibacter	0	651	0
Otu21	d__Bacteria	p__Proteobacteria	c__Alphaproteobacteria	o__Caulobacterales	f__Caulobacteraceae	g__Brevundimonas	592	607	497
Otu22	d__Bacteria	p__Proteobacteria	c__Alphaproteobacteria	o__Rhizobiales	f__Beijerinckiaceae	g__Salinarimonas	267	304	281
Otu23	d__Bacteria	p__Bacteroidota	c__Bacteroidia	o__Cytophagales	f__Cyclobacteriaceae	g__Algoriphagus	0	0	0
Otu24	d__Bacteria	p__Proteobacteria	c__Gammaproteobacteria	o__Pseudomonadales	f__Pseudomonadaceae	g__Pseudomonas	0	0	0
Otu25	d__Bacteria	p__Proteobacteria	c__Gammaproteobacteria	o__Xanthomonadales	f__Rhodanobacteraceae	g__Ahniella	0	9815	0
Otu26	d__Bacteria	p__Actinobacteriota	c__Actinobacteria	o__Corynebacteriales	f__Mycobacteriaceae	g__Mycobacterium	0	0	0
Otu27	d__Bacteria	p__Proteobacteria	c__Alphaproteobacteria	o__Sphingomonadales	f__Sphingomonadaceae	g__Sphingomonas	0	0	0
Otu28	d__Bacteria	p__Actinobacteriota	c__Acidimicrobiia	o__Microtrichales	f__Microtrichaceae	g__IMCC26207	0	0	0
Otu29	d__Bacteria	p__Cyanobacteria	c__Cyanobacteriia	o__RD017	f__RD017	g__RD017	14335	0	0
Otu30	d__Bacteria	p__Proteobacteria	c__Alphaproteobacteria	o__Rhizobiales	f__Devosiaceae	g__Devosia	101	0	0
Otu31	d__Bacteria	p__Proteobacteria	c__Alphaproteobacteria	o__Rhizobiales	f__Rhizobiaceae	g__Nitratireductor	0	0	0
Otu32	d__Bacteria	p__Proteobacteria	c__Alphaproteobacteria	o__Thalassobaculales	f__Oceanibaculaceae	g__Oceanibaculum	122	0	0
Otu33	d__Bacteria	p__Proteobacteria	c__Gammaproteobacteria	o__Enterobacterales	f__Aeromonadaceae	g__Aeromonas	0	0	8644
Otu34	d__Bacteria	p__Actinobacteriota	c__Actinobacteria	o__Micrococcales	f__Micrococcaceae	g__Paenarthrobacter	0	0	0
Otu36	d__Bacteria	p__Cyanobacteria	c__Cyanobacteriia	o__Cyanobacteriales	f__Geitlerinemaceae	g__Geitlerinema	0	4772	0
Otu37	d__Bacteria	p__Cyanobacteria	c__Cyanobacteriia	o__Oxyphotobacteria_Incertae_Sedis	f__Unknown Family		0	125	302
Otu38	d__Bacteria	p__Proteobacteria	c__Alphaproteobacteria	o__Rhizobiales	f__Xanthobacteraceae	g__Pseudoxanthobacter	53	459	0
Otu39	d__Bacteria	p__Proteobacteria	c__Alphaproteobacteria	o__Acetobacterales	f__Elioraeaceae	g__Elioraea	0	0	0
Otu40	d__Bacteria	p__Proteobacteria	c__Alphaproteobacteria	o__Ferrovibrionales	f__Ferrovibrionaceae	g__Ferrovibrio	608	0	0
Otu41	d__Bacteria	p__Patescibacteria	c__Saccharimonadia	o__Saccharimonadales	f__Saccharimonadales	g__Saccharimonadales	0	0	0
Otu42	d__Bacteria	p__Gemmatimonadota	c__Gemmatimonadetes	o__Gemmatimonadales	f__Gemmatimonadaceae	g__Gemmatimonas	0	0	0
Otu43	d__Bacteria	p__Cyanobacteria	c__Cyanobacteriia	o__Cyanobacteriales	f__Microcystaceae	g_Microcystis	2917	0	0
Otu44	d__Bacteria	p__Proteobacteria	c__Alphaproteobacteria	o__Acetobacterales	f__Acetobacteraceae	g__Roseomonas	115	102	121
Otu45	d__Bacteria	p__Firmicutes	c__Bacilli	o__Lactobacillales	f__Streptococcaceae	g__Streptococcus	0	0	0
Otu46	d__Bacteria	p__Cyanobacteria	c__Cyanobacteriia	o__Cyanobacteriales	f__Phormidiaceae	g__Arthrospira	1236	2385	4353
Otu47	d__Bacteria	p__Bacteroidota	c__Bacteroidia	o__Chitinophagales	f__Chitinophagaceae	g__Aurantisolimonas	0	0	0
Otu48	d__Bacteria	p__Proteobacteria	c__Alphaproteobacteria	o__Rhizobiales	f__Rhizobiaceae	g__Rhizobium	0	0	78
Otu49	d__Bacteria	p__Actinobacteriota	c__Thermoleophilia	o__Gaiellales	f__uncultured	g__uncultured	0	0	0
Otu50	d__Bacteria	p__Proteobacteria	c__Alphaproteobacteria	o__Azospirillales	f__Azospirillaceae	g__Skermanella	0	0	0
Otu51	d__Bacteria	p__Actinobacteriota	c__Actinobacteria	o__Corynebacteriales	f__Nocardiaceae	g__Rhodococcus	0	0	0
Otu52	d__Bacteria	p__Actinobacteriota	c__Actinobacteria	o__Micromonosporales	f__Micromonosporaceae	g__Micromonospora	0	0	0
Otu53	d__Bacteria	p__Proteobacteria	c__Alphaproteobacteria	o__Parvibaculales	f__Parvibaculaceae	g__Parvibaculum	0	0	0
Otu54	d__Bacteria	p__Actinobacteriota	c__Actinobacteria	o__Corynebacteriales	f__Dietziaceae	g__Dietzia	0	0	0
Otu56	d__Bacteria	p__Proteobacteria	c__Gammaproteobacteria	o__Burkholderiales	f__Comamonadaceae	g__Hydrogenophaga	0	2961	0
Otu57	d__Bacteria	p__Proteobacteria	c__Alphaproteobacteria	o__Caulobacterales	f__Caulobacteraceae	g__Brevundimonas	0	0	0
Otu58	d__Bacteria	p__Proteobacteria	c__Alphaproteobacteria	o__Acetobacterales	f__Acetobacteraceae	g__Roseomonas	0	0	0
Otu59	d__Bacteria	p__Proteobacteria	c__Gammaproteobacteria	o__Xanthomonadales	f__Rhodanobacteraceae	g__uncultured	1410	0	2650
Otu60	d__Bacteria	p__Proteobacteria	c__Gammaproteobacteria	o__Xanthomonadales	f__Rhodanobacteraceae	g__Aquimonas	0	3063	0
Otu61	d__Bacteria	p__Proteobacteria	c__Alphaproteobacteria	o__Rhizobiales	f__Devosiaceae	g__Pelagibacterium	0	0	0
Otu62	d__Bacteria	p__Proteobacteria	c__Alphaproteobacteria	o__Rhizobiales	f__Stappiaceae	g__Pannonibacter	0	0	152
Otu64	d__Bacteria	p__Proteobacteria	c__Alphaproteobacteria	o__Rhizobiales	f__Rhizobiaceae	g__Rhizobium	0	0	0
Otu65	d__Bacteria	p__Actinobacteriota	c__Thermoleophilia	o__Solirubrobacterales	f__Solirubrobacteraceae	g__Conexibacter	0	0	0
Otu67	d__Bacteria	p__Proteobacteria	c__Gammaproteobacteria	o__Enterobacterales	f__Pasteurellaceae	g__Haemophilus	0	0	0
Otu71	d__Bacteria	p__Firmicutes	c__Bacilli	o__Bacillales	f__Bacillaceae	g__Bacillus	0	0	0
Otu73	d__Bacteria	p__Proteobacteria	c__Alphaproteobacteria	o__Rhizobiales	f__Rhizobiaceae	g__Ensifer	0	55	0
Otu74	d__Bacteria	p__Proteobacteria	c__Gammaproteobacteria	o__Xanthomonadales	f__Rhodanobacteraceae	g__Aquimonas	0	52	0
Otu75	d__Bacteria	p__Actinobacteriota	c__Actinobacteria	o__Propionibacteriales	f__Nocardioidaceae	g__Aeromicrobium	0	0	0
Otu77	d__Bacteria	p__Proteobacteria	c__Gammaproteobacteria	o__Enterobacterales	f__Enterobacteriaceae	g__Enterobacter	28	0	78
Otu80	d__Bacteria	p__Proteobacteria	c__Alphaproteobacteria	o__Rhizobiales	f__Stappiaceae	g__Stappia	0	0	0
Otu81	d__Bacteria	p__Bacteroidota	c__Bacteroidia	o__Cytophagales	f__Microscillaceae	g__uncultured	2026	319	24
Otu83	d__Bacteria	p__Actinobacteriota	c__Actinobacteria	o__Propionibacteriales	f__Nocardioidaceae	g__Nocardioides	0	0	0
Otu88	d__Bacteria	p__Proteobacteria	c__Alphaproteobacteria	o__Acetobacterales	f__Acetobacteraceae	g__Roseomonas	0	75	0
Otu104	d__Bacteria	p__Proteobacteria	c__Gammaproteobacteria	o__Salinisphaerales	f__Solimonadaceae	g__Fontimonas	2707	0	0
Otu116	d__Bacteria	p__Proteobacteria	c__Alphaproteobacteria	o__Rhizobiales	f__Pleomorphomonadaceae	g__Chthonobacter	0	0	39
Otu121	d__Bacteria	p__Firmicutes	c__Bacilli	o__Bacillales	f__Bacillaceae	g__Bacillus	0	0	0
Otu127	d__Bacteria	p__Proteobacteria	c__Alphaproteobacteria	o__Acetobacterales	f__Acetobacteraceae	g__Roseococcus	0	0	0
Otu177	d__Bacteria	p__Proteobacteria	c__Alphaproteobacteria	o__Rhizobiales	f__Rhizobiaceae		178	0	0
Otu207	d__Bacteria	p__Actinobacteriota	c__Actinobacteria	o__Micrococcales	f__Microbacteriaceae		0	45	0
Otu385	d__Bacteria	p__Actinobacteriota	c__Acidimicrobiia	o__Microtrichales	f__Microtrichaceae	g__IMCC26207	163	244	149
Otu416	d__Bacteria	p__Cyanobacteria	c__Cyanobacteriia	o__Phormidesmiales	f__Nodosilineaceae	g__Nodosilinea	0	11	3
Otu924	d__Bacteria	p__Proteobacteria	c__Alphaproteobacteria	o__Rhizobiales	f__Beijerinckiaceae	g__Salinarimonas	0	334	0

## Sheet: Data S2B
Data S2B. OTU table of selected UCCs.
* Cyanobacterial OUT are indicated in green.
							ArAB	ArAB	ArAB	ArAB	ArAB	LeAB	LeAB	LeAB	LeAB	LeAB	LeAB	LeAB	LeAB	LeAB	LeAB	LeAB	LeAB	LeAB	LeAB	LeAB	LeAB	LeAB	LeAB	LeAB	NoAB	NoAB	NoAB	NoAB	NoAB	NoAB	NoAB	NoAB	NoAB	NoAB	NoAB	NoAB	NoAB	NoAB	NoAB	NoAB	NoAB
OTU ID	Kingdom	Phylum	Class	Order	Family	Genus	Cya2	Cya28	Cya29	Cya36	Cya37	Cya1	Cya11	Cya12	Cya13	Cya14	Cya3	Cya32	Cya33	Cya34	Cya35	Cya4	Cya42	Cya43	Cya44	Cya5	Cya6	Cya7	Cya8	Cya9	Cya16	Cya18	Cya21	Cya23	Cya24	Cya25	Cya26	Cya27	Cya38	Cya39	Cya41	Cya45	Cya46	Cya47	Cya48	Cya49	Cya50
Otu1	d__Bacteria	p__Cyanobacteria	c__Cyanobacteriia	o__Leptolyngbyales	f__Leptolyngbyaceae	g__Leptolyngbya	0	0	0	0	0	21309	37282	41523	37833	29975	40535	8452	2745	9241	13573	27766	33107	23676	22658	30238	30277	31437	4627	4676	0	0	0	0	0	0	0	0	0	0	0	0	0	0	0	0	0
Otu2	d__Bacteria	p__Cyanobacteria	c__Cyanobacteriia	o__Phormidesmiales	f__Nodosilineaceae	g__Nodosilinea	0	0	0	0	0	0	0	0	0	0	0	0	0	0	0	0	0	0	0	0	0	0	0	0	6161	19650	23655	23836	25475	42195	34589	30751	29148	37914	33480	22429	20604	24343	16157	6253	15238
Otu3	d__Bacteria	p__Cyanobacteria	c__Cyanobacteriia	o__Leptolyngbyales	f__Leptolyngbyaceae	g__Arthronema	6520	22160	7162	32806	43290	0	0	0	0	0	0	0	0	0	0	0	0	0	0	0	0	0	0	0	0	0	0	0	0	0	0	0	0	0	0	0	0	0	0	0	0
Otu4	d__Bacteria	p__Actinobacteriota	c__Actinobacteria	o__Micrococcales	f__Cellulomonadaceae	g__Actinotalea	0	0	0	0	0	0	1976	4852	7596	6282	4353	0	0	3142	574	0	835	0	0	5451	0	4058	1184	2071	0	0	0	0	0	2812	691	0	5074	0	763	3186	7809	7449	0	0	0
Otu5	d__Bacteria	p__Proteobacteria	c__Alphaproteobacteria	o__Rhizobiales	f__Beijerinckiaceae	g__Salinarimonas	0	0	0	0	457	0	0	0	0	0	0	0	0	13167	6633	0	0	0	0	12180	1398	0	0	0	7813	10024	407	694	0	1387	0	0	0	0	0	0	0	0	0	0	0
Otu6	d__Bacteria	p__Acidobacteriota	c__Blastocatellia	o__Blastocatellales	f__Blastocatellaceae		1060	0	0	0	0	0	0	0	0	0	0	0	0	0	0	0	0	0	13787	0	0	0	0	0	0	0	771	0	0	0	0	0	0	0	0	0	0	0	13351	0	412
Otu7	d__Bacteria	p__Proteobacteria	c__Alphaproteobacteria	o__Caulobacterales	f__Hyphomonadaceae	g__Hyphomonas	0	0	0	0	0	0	0	0	0	0	0	4494	3379	0	0	0	0	0	0	0	0	0	0	0	0	2391	0	3956	7865	0	0	0	0	0	0	1221	298	0	427	7085	0
Otu8	d__Bacteria	p__Actinobacteriota	c__Acidimicrobiia	o__Microtrichales	f__uncultured	g__uncultured	0	0	527	0	0	9559	1922	340	406	1672	0	0	0	858	6164	198	281	0	2811	598	0	5962	0	0	0	0	0	0	0	0	0	0	0	0	0	0	0	0	0	0	0
Otu9	d__Bacteria	p__Actinobacteriota	c__Actinobacteria	o__Micrococcales	f__Microbacteriaceae	g__Agromyces	0	17194	15693	0	0	0	0	0	0	578	0	0	416	1772	0	0	0	0	0	0	0	0	0	0	2975	0	0	0	0	0	3074	0	0	0	0	0	343	0	0	0	0
Otu10	d__Bacteria	p__Proteobacteria	c__Alphaproteobacteria	o__Rhizobiales	f__Rhizobiaceae	g__Aminobacter	0	8192	13200	0	0	0	0	0	1047	2645	0	0	0	0	0	0	307	0	0	0	0	1094	0	0	0	1018	361	899	6507	694	0	0	0	0	0	0	390	0	0	0	0
Otu11	d__Bacteria	p__Actinobacteriota	c__Actinobacteria	o__Micrococcales	f__Microbacteriaceae		0	0	1821	0	0	0	0	0	0	0	0	0	0	0	0	0	0	0	0	0	282	0	0	0	0	5665	257	3149	3807	771	347	0	0	0	0	1526	961	0	0	0	0
Otu12	d__Bacteria	p__Proteobacteria	c__Alphaproteobacteria	o__Sphingomonadales	f__Sphingomonadaceae	g__Porphyrobacter	0	0	0	0	0	0	0	0	427	0	0	19216	13099	0	0	0	0	0	0	0	0	0	1249	6268	0	1112	3289	0	0	0	809	2750	5965	3653	8615	2671	2749	4712	709	943	0
Otu13	d__Bacteria	p__Proteobacteria	c__Alphaproteobacteria	o__Rhizobiales	f__Rhizobiaceae	g__Mesorhizobium	0	0	0	0	0	0	0	0	0	0	0	406	882	0	0	228	0	0	0	0	0	0	0	0	0	0	154	0	0	0	4443	186	1315	1918	0	0	0	0	0	0	1084
Otu14	d__Bacteria	p__Proteobacteria	c__Gammaproteobacteria	o__Xanthomonadales	f__Xanthomonadaceae	g__Pseudoxanthomonas	18099	0	0	602	0	0	0	0	0	0	0	0	0	0	0	10105	0	0	0	0	402	0	0	0	0	0	541	0	0	0	0	0	0	0	0	0	0	0	0	0	7988
Otu15	d__Bacteria	p__Proteobacteria	c__Alphaproteobacteria	o__Caulobacterales	f__Caulobacteraceae	g__Brevundimonas	0	0	0	0	0	0	0	0	0	0	0	0	0	0	18759	0	1164	0	0	0	2264	0	0	0	0	0	2725	0	0	0	0	0	0	0	0	0	0	0	0	0	0
Otu16	d__Bacteria	p__Proteobacteria	c__Alphaproteobacteria	o__Rhizobiales	f__Beijerinckiaceae	g__Bosea	0	0	0	0	0	0	0	434	0	0	114	0	0	0	0	137	0	2559	2019	0	0	5846	326	560	559	0	641	1196	3619	0	0	0	0	0	0	0	0	0	0	0	0
Otu17	d__Bacteria	p__Proteobacteria	c__Alphaproteobacteria	o__Sphingomonadales	f__Sphingomonadaceae		0	0	0	0	0	0	0	0	0	0	0	0	0	0	0	0	0	0	0	0	0	0	13937	12238	0	0	0	191	0	0	0	0	0	0	0	0	0	0	0	0	0
Otu18	d__Bacteria	p__Bacteroidota	c__Bacteroidia	o__Chitinophagales	f__Chitinophagaceae	g__Terrimonas	1273	0	0	705	0	0	0	0	0	0	0	0	0	0	0	1735	0	0	994	0	0	0	0	0	0	0	0	0	0	0	1114	0	0	0	0	1040	3106	4858	0	114	0
Otu19	d__Bacteria	p__Proteobacteria	c__Gammaproteobacteria	o__Burkholderiales	f__Comamonadaceae	g__Zhizhongheella	3435	0	0	0	0	0	0	0	0	0	0	3973	16855	0	0	3188	0	0	0	0	0	0	0	0	0	0	372	0	0	0	485	0	0	0	0	1565	341	358	0	3323	0
Otu20	d__Bacteria	p__Bacteroidota	c__Bacteroidia	o__Chitinophagales	f__Chitinophagaceae	g__Flavihumibacter	0	0	0	0	0	0	0	0	0	0	0	0	0	0	0	0	0	11654	0	0	0	0	0	0	0	0	0	0	0	0	0	0	0	0	0	0	0	0	0	0	0
Otu21	d__Bacteria	p__Proteobacteria	c__Alphaproteobacteria	o__Caulobacterales	f__Caulobacteraceae	g__Brevundimonas	0	0	0	0	0	0	659	688	0	0	0	0	0	0	0	807	0	0	0	0	0	0	9658	14466	0	0	0	0	0	0	0	0	0	0	0	0	0	0	0	0	0
Otu22	d__Bacteria	p__Proteobacteria	c__Alphaproteobacteria	o__Rhizobiales	f__Beijerinckiaceae	g__Salinarimonas	0	0	0	0	0	0	0	0	0	0	0	834	0	8336	0	2709	394	0	0	0	0	0	0	0	2506	240	606	4912	0	0	0	466	0	190	3468	1202	1892	1794	0	815	1489
Otu23	d__Bacteria	p__Bacteroidota	c__Bacteroidia	o__Cytophagales	f__Cyclobacteriaceae	g__Algoriphagus	245	0	0	0	0	0	0	0	0	0	0	5282	2933	0	0	822	0	0	0	0	262	0	0	0	0	0	2291	0	0	0	0	3875	0	0	0	1059	947	1041	0	0	0
Otu24	d__Bacteria	p__Proteobacteria	c__Gammaproteobacteria	o__Pseudomonadales	f__Pseudomonadaceae	g__Pseudomonas	0	0	292	0	0	64	0	0	0	87	245	0	0	0	0	0	8694	148	64	787	136	0	0	0	0	135	0	0	0	0	121	0	0	0	0	0	0	0	102	0	0
Otu25	d__Bacteria	p__Proteobacteria	c__Gammaproteobacteria	o__Xanthomonadales	f__Rhodanobacteraceae	g__Ahniella	0	0	0	0	0	0	0	0	0	0	0	0	0	0	0	0	0	0	0	0	0	0	0	0	0	0	0	0	0	0	0	0	0	0	0	0	0	0	0	0	0
Otu26	d__Bacteria	p__Actinobacteriota	c__Actinobacteria	o__Corynebacteriales	f__Mycobacteriaceae	g__Mycobacterium	0	0	302	103	0	783	0	180	0	0	0	2228	4073	420	421	0	0	782	668	393	0	140	0	0	1370	150	326	6801	121	0	300	0	124	176	0	0	0	0	0	1754	0
Otu27	d__Bacteria	p__Proteobacteria	c__Alphaproteobacteria	o__Sphingomonadales	f__Sphingomonadaceae	g__Sphingomonas	0	0	0	0	0	0	0	0	0	0	0	0	0	0	0	0	0	0	0	0	96	0	0	0	0	0	280	0	0	0	0	405	0	0	0	0	0	0	0	0	0
Otu28	d__Bacteria	p__Actinobacteriota	c__Acidimicrobiia	o__Microtrichales	f__Microtrichaceae	g__IMCC26207	0	0	0	0	57	0	0	0	0	0	0	0	0	103	359	0	0	1294	73	0	0	0	0	0	162	2549	0	0	297	0	121	0	203	0	0	1536	1252	289	165	0	0
Otu29	d__Bacteria	p__Cyanobacteria	c__Cyanobacteriia	o__RD017	f__RD017	g__RD017	0	0	0	0	0	0	0	0	0	0	0	0	0	0	0	0	0	0	0	0	0	0	0	0	0	0	0	0	0	0	0	0	0	0	0	0	0	0	0	0	0
Otu30	d__Bacteria	p__Proteobacteria	c__Alphaproteobacteria	o__Rhizobiales	f__Devosiaceae	g__Devosia	0	0	0	0	0	0	0	0	0	0	0	0	0	0	0	0	232	0	0	0	0	0	0	0	0	0	0	0	0	0	0	0	0	0	998	0	0	0	0	0	0
Otu31	d__Bacteria	p__Proteobacteria	c__Alphaproteobacteria	o__Rhizobiales	f__Rhizobiaceae	g__Nitratireductor	0	0	0	0	0	0	0	0	0	0	0	0	0	0	0	0	0	0	0	0	0	0	165	110	0	0	0	0	0	0	238	55	318	1984	293	1040	4400	1301	0	193	0
Otu32	d__Bacteria	p__Proteobacteria	c__Alphaproteobacteria	o__Thalassobaculales	f__Oceanibaculaceae	g__Oceanibaculum	0	0	0	120	0	0	0	0	0	0	0	3261	2299	0	0	0	0	294	0	0	0	0	0	0	0	0	0	0	0	0	0	0	0	0	0	8090	1347	1434	0	1211	0
Otu33	d__Bacteria	p__Proteobacteria	c__Gammaproteobacteria	o__Enterobacterales	f__Aeromonadaceae	g__Aeromonas	0	128	527	0	0	0	0	117	75	211	749	0	0	0	136	0	208	433	193	0	0	0	0	0	0	295	0	0	114	140	339	0	0	0	0	0	126	0	296	0	0
Otu34	d__Bacteria	p__Actinobacteriota	c__Actinobacteria	o__Micrococcales	f__Micrococcaceae	g__Paenarthrobacter	2446	0	0	0	0	600	0	0	0	0	0	0	0	0	0	312	0	0	0	0	0	0	8520	692	0	0	0	71	0	0	0	0	0	0	0	0	0	0	0	0	0
Otu36	d__Bacteria	p__Cyanobacteria	c__Cyanobacteriia	o__Cyanobacteriales	f__Geitlerinemaceae	g__Geitlerinema	0	0	0	0	0	0	0	0	0	0	0	0	0	0	0	0	0	0	0	0	0	0	0	0	0	0	0	0	0	0	0	0	0	0	0	0	0	0	0	0	0
Otu37	d__Bacteria	p__Cyanobacteria	c__Cyanobacteriia	o__Oxyphotobacteria_Incertae_Sedis	f__Unknown Family		0	0	0	0	0	0	0	0	0	0	0	0	0	0	0	0	0	0	0	0	0	0	0	0	0	0	0	0	0	0	0	0	0	0	0	0	0	0	0	0	0
Otu38	d__Bacteria	p__Proteobacteria	c__Alphaproteobacteria	o__Rhizobiales	f__Xanthobacteraceae	g__Pseudoxanthobacter	0	578	3036	0	0	0	0	0	0	0	0	0	0	0	0	0	0	299	172	0	0	0	0	0	0	0	0	0	0	0	0	73	0	0	0	57	246	0	0	1347	141
Otu39	d__Bacteria	p__Proteobacteria	c__Alphaproteobacteria	o__Acetobacterales	f__Elioraeaceae	g__Elioraea	54	0	0	0	100	0	0	0	0	0	0	0	0	0	0	76	0	81	67	0	0	0	0	0	0	1576	982	1507	0	74	0	280	1588	198	460	200	230	85	0	3394	0
Otu40	d__Bacteria	p__Proteobacteria	c__Alphaproteobacteria	o__Ferrovibrionales	f__Ferrovibrionaceae	g__Ferrovibrio	0	0	0	0	0	59	0	0	0	0	0	0	0	0	0	0	0	0	0	0	70	0	0	0	0	0	0	0	0	0	0	0	0	0	0	0	0	0	291	8368	565
Otu41	d__Bacteria	p__Patescibacteria	c__Saccharimonadia	o__Saccharimonadales	f__Saccharimonadales	g__Saccharimonadales	0	0	0	0	0	0	0	0	0	0	0	0	0	0	0	0	0	0	0	0	0	0	0	0	0	0	0	0	0	0	0	0	0	0	0	0	0	0	106	0	0
Otu42	d__Bacteria	p__Gemmatimonadota	c__Gemmatimonadetes	o__Gemmatimonadales	f__Gemmatimonadaceae	g__Gemmatimonas	0	0	0	0	0	0	0	0	0	0	0	0	0	0	0	0	0	0	0	0	5795	0	0	0	0	0	3304	0	0	0	0	0	0	0	0	0	0	0	0	0	0
Otu43	d__Bacteria	p__Cyanobacteria	c__Cyanobacteriia	o__Cyanobacteriales	f__Microcystaceae	g_Microcystis	0	0	0	0	0	0	0	0	0	0	0	0	0	0	0	0	0	0	0	0	0	0	0	0	0	0	0	0	0	0	0	0	0	0	0	0	0	0	0	0	0
Otu44	d__Bacteria	p__Proteobacteria	c__Alphaproteobacteria	o__Acetobacterales	f__Acetobacteraceae	g__Roseomonas	3961	0	0	0	0	5920	0	0	0	0	0	0	0	0	0	0	0	0	0	0	0	0	0	0	0	0	0	0	0	0	0	0	0	0	0	0	0	0	0	0	0
Otu45	d__Bacteria	p__Firmicutes	c__Bacilli	o__Lactobacillales	f__Streptococcaceae	g__Streptococcus	0	0	0	0	0	0	0	0	0	0	0	0	0	0	0	0	0	0	0	0	0	0	0	0	0	0	0	0	0	0	0	0	0	0	0	0	0	0	4997	0	0
Otu46	d__Bacteria	p__Cyanobacteria	c__Cyanobacteriia	o__Cyanobacteriales	f__Phormidiaceae	g__Arthrospira	0	0	0	0	0	0	0	0	0	0	0	0	0	0	0	0	0	0	0	0	0	0	0	0	0	0	0	0	0	0	0	0	0	0	0	0	0	0	0	0	0
Otu47	d__Bacteria	p__Bacteroidota	c__Bacteroidia	o__Chitinophagales	f__Chitinophagaceae	g__Aurantisolimonas	0	0	0	0	0	0	0	0	0	0	0	0	0	0	0	0	0	0	0	0	578	0	0	0	0	0	733	0	0	0	0	3485	0	0	0	0	0	0	0	0	0
Otu48	d__Bacteria	p__Proteobacteria	c__Alphaproteobacteria	o__Rhizobiales	f__Rhizobiaceae	g__Rhizobium	127	0	0	69	0	0	0	0	0	0	0	0	0	0	0	0	0	3561	112	0	423	32	0	0	0	0	223	0	0	0	225	424	35	0	0	0	0	0	0	0	0
Otu49	d__Bacteria	p__Actinobacteriota	c__Thermoleophilia	o__Gaiellales	f__uncultured	g__uncultured	0	52	1316	0	0	0	243	0	0	0	0	0	69	0	0	0	0	0	0	0	0	0	0	0	0	37	0	35	0	0	0	0	0	0	0	0	0	0	158	0	0
Otu50	d__Bacteria	p__Proteobacteria	c__Alphaproteobacteria	o__Azospirillales	f__Azospirillaceae	g__Skermanella	0	0	0	206	2739	0	0	0	0	0	0	0	0	0	0	0	0	0	0	0	0	0	0	0	0	0	0	0	0	0	0	0	0	0	0	0	0	0	0	0	0
Otu51	d__Bacteria	p__Actinobacteriota	c__Actinobacteria	o__Corynebacteriales	f__Nocardiaceae	g__Rhodococcus	213	0	0	0	0	0	0	0	466	3496	0	0	0	0	0	0	0	0	0	0	0	0	0	0	0	0	0	0	0	0	0	0	0	0	0	0	0	0	0	0	0
Otu52	d__Bacteria	p__Actinobacteriota	c__Actinobacteria	o__Micromonosporales	f__Micromonosporaceae	g__Micromonospora	0	0	391	0	294	0	0	0	0	0	0	0	0	8448	390	0	0	0	0	0	0	0	0	0	0	0	0	0	0	0	0	0	0	0	0	0	0	0	0	0	0
Otu53	d__Bacteria	p__Proteobacteria	c__Alphaproteobacteria	o__Parvibaculales	f__Parvibaculaceae	g__Parvibaculum	701	0	0	0	0	0	0	0	0	0	0	245	99	0	0	0	0	0	0	0	0	0	0	0	0	0	249	0	0	0	35	506	1324	0	806	897	361	726	0	0	0
Otu54	d__Bacteria	p__Actinobacteriota	c__Actinobacteria	o__Corynebacteriales	f__Dietziaceae	g__Dietzia	0	0	0	0	0	0	0	0	0	0	0	0	0	0	0	0	0	0	0	0	0	0	2476	3849	0	0	0	0	0	0	0	0	0	0	0	0	0	0	0	0	0
Otu56	d__Bacteria	p__Proteobacteria	c__Gammaproteobacteria	o__Burkholderiales	f__Comamonadaceae	g__Hydrogenophaga	636	0	0	10832	0	0	0	0	0	0	0	0	0	0	0	0	0	251	0	0	0	0	0	0	0	0	0	0	0	0	0	0	0	0	0	0	0	0	0	0	0
Otu57	d__Bacteria	p__Proteobacteria	c__Alphaproteobacteria	o__Caulobacterales	f__Caulobacteraceae	g__Brevundimonas	0	0	0	0	0	0	0	0	0	0	0	0	0	0	0	0	971	0	0	0	1549	0	0	0	11329	0	0	0	0	0	0	0	0	0	0	0	0	0	0	0	0
Otu58	d__Bacteria	p__Proteobacteria	c__Alphaproteobacteria	o__Acetobacterales	f__Acetobacteraceae	g__Roseomonas	0	0	0	0	0	0	0	0	0	0	0	0	0	0	0	0	44	0	0	0	0	0	2739	637	0	0	0	50	0	0	0	0	0	0	0	0	0	0	0	0	0
Otu59	d__Bacteria	p__Proteobacteria	c__Gammaproteobacteria	o__Xanthomonadales	f__Rhodanobacteraceae	g__uncultured	0	0	0	0	0	0	0	0	0	0	0	0	0	0	0	0	0	0	0	0	0	0	0	0	0	0	0	0	0	0	0	0	0	0	0	0	0	0	0	0	0
Otu60	d__Bacteria	p__Proteobacteria	c__Gammaproteobacteria	o__Xanthomonadales	f__Rhodanobacteraceae	g__Aquimonas	0	0	0	0	0	0	0	0	0	0	0	0	0	0	0	0	0	0	0	0	0	0	0	0	0	0	0	0	0	0	0	0	0	0	0	0	0	0	0	0	0
Otu61	d__Bacteria	p__Proteobacteria	c__Alphaproteobacteria	o__Rhizobiales	f__Devosiaceae	g__Pelagibacterium	0	0	0	0	0	0	0	0	0	0	1607	0	0	103	227	0	0	0	0	0	0	0	0	0	0	179	0	453	149	0	0	0	194	505	0	210	160	39	0	804	403
Otu62	d__Bacteria	p__Proteobacteria	c__Alphaproteobacteria	o__Rhizobiales	f__Stappiaceae	g__Pannonibacter	0	0	0	0	0	0	0	0	0	0	0	0	0	0	0	30	0	0	0	0	80	24	0	0	0	337	42	85	77	412	32	0	0	0	48	0	0	0	0	668	19
Otu64	d__Bacteria	p__Proteobacteria	c__Alphaproteobacteria	o__Rhizobiales	f__Rhizobiaceae	g__Rhizobium	5722	0	0	1341	241	0	0	0	0	0	0	0	0	0	0	0	0	0	0	0	0	0	0	0	0	0	0	0	0	0	0	0	0	0	0	0	0	0	0	0	0
Otu65	d__Bacteria	p__Actinobacteriota	c__Thermoleophilia	o__Solirubrobacterales	f__Solirubrobacteraceae	g__Conexibacter	0	0	0	0	0	0	0	0	0	0	0	100	1298	0	0	0	0	0	0	0	0	0	0	0	0	0	23	0	0	0	0	0	0	0	0	0	0	0	93	0	0
Otu67	d__Bacteria	p__Proteobacteria	c__Gammaproteobacteria	o__Enterobacterales	f__Pasteurellaceae	g__Haemophilus	0	0	0	0	0	0	0	0	0	0	2630	0	0	0	0	0	0	0	0	0	0	0	0	0	0	0	0	0	0	0	0	0	0	0	0	0	0	0	0	0	0
Otu71	d__Bacteria	p__Firmicutes	c__Bacilli	o__Bacillales	f__Bacillaceae	g__Bacillus	0	0	0	0	0	0	0	0	0	0	0	0	0	0	0	0	0	0	0	0	0	0	0	0	5511	0	0	0	0	0	0	0	0	0	0	0	0	0	0	0	0
Otu73	d__Bacteria	p__Proteobacteria	c__Alphaproteobacteria	o__Rhizobiales	f__Rhizobiaceae	g__Ensifer	0	0	0	0	0	0	0	0	0	0	0	0	0	0	0	0	125	808	913	0	55	0	0	0	0	166	434	0	114	0	210	561	141	66	48	0	0	0	34	193	0
Otu74	d__Bacteria	p__Proteobacteria	c__Gammaproteobacteria	o__Xanthomonadales	f__Rhodanobacteraceae	g__Aquimonas	73	0	0	0	0	0	0	0	0	0	0	0	0	0	0	0	0	0	0	0	70	0	0	0	0	0	626	0	0	0	0	1433	0	0	0	0	0	0	0	0	0
Otu75	d__Bacteria	p__Actinobacteriota	c__Actinobacteria	o__Propionibacteriales	f__Nocardioidaceae	g__Aeromicrobium	0	0	0	0	0	0	0	0	0	0	0	0	0	0	0	0	0	0	0	0	0	0	313	2487	0	0	0	0	0	0	0	0	0	0	0	0	0	0	0	0	0
Otu77	d__Bacteria	p__Proteobacteria	c__Gammaproteobacteria	o__Enterobacterales	f__Enterobacteriaceae	g__Enterobacter	0	0	56	0	0	0	4764	0	0	0	39	0	0	0	0	0	0	0	0	0	0	0	0	0	0	365	0	0	44	0	99	0	106	0	0	0	0	0	106	0	44
Otu80	d__Bacteria	p__Proteobacteria	c__Alphaproteobacteria	o__Rhizobiales	f__Stappiaceae	g__Stappia	0	0	0	0	0	0	0	0	0	0	0	0	0	0	0	0	42	0	0	0	0	0	0	0	0	101	165	177	74	353	37	52	0	0	0	76	47	0	86	0	0
Otu81	d__Bacteria	p__Bacteroidota	c__Bacteroidia	o__Cytophagales	f__Microscillaceae	g__uncultured	280	0	0	0	0	0	0	0	0	0	0	0	0	0	0	0	0	0	0	0	0	0	0	0	0	0	0	0	0	0	0	0	0	0	0	0	0	0	0	0	0
Otu83	d__Bacteria	p__Actinobacteriota	c__Actinobacteria	o__Propionibacteriales	f__Nocardioidaceae	g__Nocardioides	0	0	0	0	32	3624	0	0	0	0	0	0	0	0	0	0	0	0	0	0	0	0	131	0	0	0	0	0	0	0	0	0	0	0	0	0	0	0	0	0	0
Otu88	d__Bacteria	p__Proteobacteria	c__Alphaproteobacteria	o__Acetobacterales	f__Acetobacteraceae	g__Roseomonas	0	0	0	0	0	0	0	0	0	0	0	827	1001	0	0	61	0	0	0	0	216	0	0	0	0	0	69	0	0	0	0	430	0	0	0	57	79	22	0	0	0
Otu104	d__Bacteria	p__Proteobacteria	c__Gammaproteobacteria	o__Salinisphaerales	f__Solimonadaceae	g__Fontimonas	0	0	0	0	0	0	0	0	0	0	0	0	0	0	0	0	0	0	0	0	0	0	0	0	0	0	0	0	0	0	0	0	0	0	0	0	0	0	0	0	0
Otu116	d__Bacteria	p__Proteobacteria	c__Alphaproteobacteria	o__Rhizobiales	f__Pleomorphomonadaceae	g__Chthonobacter	0	0	0	0	0	0	0	0	0	0	0	0	0	0	0	0	0	189	810	0	55	0	0	0	0	0	0	0	0	0	0	0	0	0	0	29	34	0	0	29	29
Otu121	d__Bacteria	p__Firmicutes	c__Bacilli	o__Bacillales	f__Bacillaceae	g__Bacillus	0	0	0	0	0	2643	0	0	0	0	0	0	0	0	0	0	0	0	0	0	0	0	0	0	0	0	0	0	0	0	0	0	0	0	0	0	0	0	0	0	0
Otu127	d__Bacteria	p__Proteobacteria	c__Alphaproteobacteria	o__Acetobacterales	f__Acetobacteraceae	g__Roseococcus	0	0	0	0	0	0	0	0	0	0	0	0	0	0	0	0	0	0	0	0	75	0	0	0	0	0	349	0	0	0	0	55	2109	81	0	0	0	0	0	0	0
Otu177	d__Bacteria	p__Proteobacteria	c__Alphaproteobacteria	o__Rhizobiales	f__Rhizobiaceae		0	0	0	0	0	0	0	0	0	0	0	0	0	0	0	53	359	0	0	0	96	0	0	0	0	0	0	0	0	0	1233	604	0	0	86	0	0	0	167	2551	0
Otu207	d__Bacteria	p__Actinobacteriota	c__Actinobacteria	o__Micrococcales	f__Microbacteriaceae		0	38	558	0	30	0	0	0	0	0	0	54	0	0	0	0	0	0	0	0	0	0	0	0	0	1231	84	184	183	319	158	107	0	0	0	372	318	52	32	0	0
Otu385	d__Bacteria	p__Actinobacteriota	c__Acidimicrobiia	o__Microtrichales	f__Microtrichaceae	g__IMCC26207	0	521	1886	0	37	0	0	0	0	0	0	0	0	0	0	0	0	2167	1939	0	0	0	0	0	0	0	0	0	0	0	0	0	0	0	0	0	0	0	0	0	53
Otu416	d__Bacteria	p__Cyanobacteria	c__Cyanobacteriia	o__Phormidesmiales	f__Nodosilineaceae	g__Nodosilinea	0	0	0	0	0	0	0	0	0	0	0	0	0	0	0	0	0	0	0	0	0	0	0	0	9863	0	0	0	0	0	0	0	0	0	0	0	0	0	0	9025	19809
Otu924	d__Bacteria	p__Proteobacteria	c__Alphaproteobacteria	o__Rhizobiales	f__Beijerinckiaceae	g__Salinarimonas	0	0	0	0	71	0	0	0	0	0	0	0	0	1203	43	0	0	0	0	0	0	0	0	0	415	45	0	170	0	0	0	0	0	0	0	0	0	0	0	0	0

## Sheet: Data S2C
Data S2C. Non-selected UCCs due to the absence of cyanobacteria or the presence of multiple cyanobacterial taxa in the culture.
* Cyanobacterial OUT are indicated in green.
OTU ID	Kingdom	Phylum	Class	Order	Family	Genus	Cya10	Cya15	Cya17	Cya19	Cya20	Cya22	Cya30	Cya31	Cya40
Otu1	d__Bacteria	p__Cyanobacteria	c__Cyanobacteriia	o__Leptolyngbyales	f__Leptolyngbyaceae	g__Leptolyngbya	17530	0	0	0	0	0	0	25108	0
Otu2	d__Bacteria	p__Cyanobacteria	c__Cyanobacteriia	o__Phormidesmiales	f__Nodosilineaceae	g__Nodosilinea	4056	0	0	0	0	0	0	0	0
Otu3	d__Bacteria	p__Cyanobacteria	c__Cyanobacteriia	o__Leptolyngbyales	f__Leptolyngbyaceae	g__Arthronema	0	100	0	10909	0	0	0	1753	0
Otu4	d__Bacteria	p__Actinobacteriota	c__Actinobacteria	o__Micrococcales	f__Cellulomonadaceae	g__Actinotalea	2273	0	0	0	0	0	0	0	26640
Otu5	d__Bacteria	p__Proteobacteria	c__Alphaproteobacteria	o__Rhizobiales	f__Beijerinckiaceae	g__Salinarimonas	0	0	19189	10031	834	1501	0	568	0
Otu6	d__Bacteria	p__Acidobacteriota	c__Blastocatellia	o__Blastocatellales	f__Blastocatellaceae		0	371	0	0	6171	0	1898	0	0
Otu7	d__Bacteria	p__Proteobacteria	c__Alphaproteobacteria	o__Caulobacterales	f__Hyphomonadaceae	g__Hyphomonas	0	0	0	1336	0	17924	0	1736	0
Otu8	d__Bacteria	p__Actinobacteriota	c__Acidimicrobiia	o__Microtrichales	f__uncultured	g__uncultured	8020	0	0	0	0	0	0	0	0
Otu9	d__Bacteria	p__Actinobacteriota	c__Actinobacteria	o__Micrococcales	f__Microbacteriaceae	g__Agromyces	0	0	18658	0	0	0	0	1896	4342
Otu10	d__Bacteria	p__Proteobacteria	c__Alphaproteobacteria	o__Rhizobiales	f__Rhizobiaceae	g__Aminobacter	0	0	0	2204	1395	6492	0	0	0
Otu11	d__Bacteria	p__Actinobacteriota	c__Actinobacteria	o__Micrococcales	f__Microbacteriaceae		0	0	0	16116	2450	13572	0	1546	0
Otu12	d__Bacteria	p__Proteobacteria	c__Alphaproteobacteria	o__Sphingomonadales	f__Sphingomonadaceae	g__Porphyrobacter	0	849	0	492	0	1433	385	628	879
Otu13	d__Bacteria	p__Proteobacteria	c__Alphaproteobacteria	o__Rhizobiales	f__Rhizobiaceae	g__Mesorhizobium	4800	0	0	0	10811	0	0	4732	0
Otu14	d__Bacteria	p__Proteobacteria	c__Gammaproteobacteria	o__Xanthomonadales	f__Xanthomonadaceae	g__Pseudoxanthomonas	0	0	0	0	0	0	29835	0	0
Otu15	d__Bacteria	p__Proteobacteria	c__Alphaproteobacteria	o__Caulobacterales	f__Caulobacteraceae	g__Brevundimonas	0	3057	0	0	0	0	0	0	0
Otu16	d__Bacteria	p__Proteobacteria	c__Alphaproteobacteria	o__Rhizobiales	f__Beijerinckiaceae	g__Bosea	0	0	3007	0	0	0	0	0	0
Otu17	d__Bacteria	p__Proteobacteria	c__Alphaproteobacteria	o__Sphingomonadales	f__Sphingomonadaceae		0	0	0	0	0	0	0	0	0
Otu18	d__Bacteria	p__Bacteroidota	c__Bacteroidia	o__Chitinophagales	f__Chitinophagaceae	g__Terrimonas	99	0	0	0	0	0	1550	0	0
Otu19	d__Bacteria	p__Proteobacteria	c__Gammaproteobacteria	o__Burkholderiales	f__Comamonadaceae	g__Zhizhongheella	0	0	0	0	0	0	8636	3204	0
Otu20	d__Bacteria	p__Bacteroidota	c__Bacteroidia	o__Chitinophagales	f__Chitinophagaceae	g__Flavihumibacter	0	0	0	0	0	0	0	0	0
Otu21	d__Bacteria	p__Proteobacteria	c__Alphaproteobacteria	o__Caulobacterales	f__Caulobacteraceae	g__Brevundimonas	0	0	0	0	0	0	0	0	0
Otu22	d__Bacteria	p__Proteobacteria	c__Alphaproteobacteria	o__Rhizobiales	f__Beijerinckiaceae	g__Salinarimonas	0	0	2247	255	522	0	0	0	2842
Otu23	d__Bacteria	p__Bacteroidota	c__Bacteroidia	o__Cytophagales	f__Cyclobacteriaceae	g__Algoriphagus	0	4806	0	0	0	0	0	3107	0
Otu24	d__Bacteria	p__Proteobacteria	c__Gammaproteobacteria	o__Pseudomonadales	f__Pseudomonadaceae	g__Pseudomonas	0	2283	0	74	497	348	0	0	128
Otu25	d__Bacteria	p__Proteobacteria	c__Gammaproteobacteria	o__Xanthomonadales	f__Rhodanobacteraceae	g__Ahniella	0	0	0	0	0	0	0	0	0
Otu26	d__Bacteria	p__Actinobacteriota	c__Actinobacteria	o__Corynebacteriales	f__Mycobacteriaceae	g__Mycobacterium	0	0	975	0	711	171	0	0	0
Otu27	d__Bacteria	p__Proteobacteria	c__Alphaproteobacteria	o__Sphingomonadales	f__Sphingomonadaceae	g__Sphingomonas	7767	673	0	0	0	0	0	0	0
Otu28	d__Bacteria	p__Actinobacteriota	c__Acidimicrobiia	o__Microtrichales	f__Microtrichaceae	g__IMCC26207	0	0	2003	665	468	0	0	289	350
Otu29	d__Bacteria	p__Cyanobacteria	c__Cyanobacteriia	o__RD017	f__RD017	g__RD017	0	0	0	0	0	0	0	0	0
Otu30	d__Bacteria	p__Proteobacteria	c__Alphaproteobacteria	o__Rhizobiales	f__Devosiaceae	g__Devosia	0	0	0	0	0	0	0	0	9070
Otu31	d__Bacteria	p__Proteobacteria	c__Alphaproteobacteria	o__Rhizobiales	f__Rhizobiaceae	g__Nitratireductor	0	0	0	0	0	0	85	0	1654
Otu32	d__Bacteria	p__Proteobacteria	c__Alphaproteobacteria	o__Thalassobaculales	f__Oceanibaculaceae	g__Oceanibaculum	0	0	0	0	0	0	780	883	0
Otu33	d__Bacteria	p__Proteobacteria	c__Gammaproteobacteria	o__Enterobacterales	f__Aeromonadaceae	g__Aeromonas	112	0	125	153	1261	889	0	106	310
Otu34	d__Bacteria	p__Actinobacteriota	c__Actinobacteria	o__Micrococcales	f__Micrococcaceae	g__Paenarthrobacter	0	0	0	0	0	0	404	0	0
Otu36	d__Bacteria	p__Cyanobacteria	c__Cyanobacteriia	o__Cyanobacteriales	f__Geitlerinemaceae	g__Geitlerinema	0	0	0	45	0	0	0	0	0
Otu37	d__Bacteria	p__Cyanobacteria	c__Cyanobacteriia	o__Oxyphotobacteria_Incertae_Sedis	f__Unknown Family		0	18895	0	275	0	0	0	0	0
Otu38	d__Bacteria	p__Proteobacteria	c__Alphaproteobacteria	o__Rhizobiales	f__Xanthobacteraceae	g__Pseudoxanthobacter	0	0	0	0	3554	0	0	0	0
Otu39	d__Bacteria	p__Proteobacteria	c__Alphaproteobacteria	o__Acetobacterales	f__Elioraeaceae	g__Elioraea	0	151	0	0	0	73	132	225	0
Otu40	d__Bacteria	p__Proteobacteria	c__Alphaproteobacteria	o__Ferrovibrionales	f__Ferrovibrionaceae	g__Ferrovibrio	0	0	0	0	0	0	0	0	0
Otu41	d__Bacteria	p__Patescibacteria	c__Saccharimonadia	o__Saccharimonadales	f__Saccharimonadales	g__Saccharimonadales	0	0	0	0	3556	0	0	0	0
Otu42	d__Bacteria	p__Gemmatimonadota	c__Gemmatimonadetes	o__Gemmatimonadales	f__Gemmatimonadaceae	g__Gemmatimonas	0	2654	0	0	0	0	0	0	0
Otu43	d__Bacteria	p__Cyanobacteria	c__Cyanobacteriia	o__Cyanobacteriales	f__Microcystaceae	g_Microcystis	0	0	0	0	0	0	0	0	0
Otu44	d__Bacteria	p__Proteobacteria	c__Alphaproteobacteria	o__Acetobacterales	f__Acetobacteraceae	g__Roseomonas	0	0	0	0	0	0	0	0	0
Otu45	d__Bacteria	p__Firmicutes	c__Bacilli	o__Lactobacillales	f__Streptococcaceae	g__Streptococcus	0	0	0	0	0	0	0	0	0
Otu46	d__Bacteria	p__Cyanobacteria	c__Cyanobacteriia	o__Cyanobacteriales	f__Phormidiaceae	g__Arthrospira	0	0	0	0	0	0	0	55	0
Otu47	d__Bacteria	p__Bacteroidota	c__Bacteroidia	o__Chitinophagales	f__Chitinophagaceae	g__Aurantisolimonas	0	6038	0	0	0	0	0	0	0
Otu48	d__Bacteria	p__Proteobacteria	c__Alphaproteobacteria	o__Rhizobiales	f__Rhizobiaceae	g__Rhizobium	0	623	0	0	0	0	47	0	0
Otu49	d__Bacteria	p__Actinobacteriota	c__Thermoleophilia	o__Gaiellales	f__uncultured	g__uncultured	0	0	0	0	3556	44	0	0	295
Otu50	d__Bacteria	p__Proteobacteria	c__Alphaproteobacteria	o__Azospirillales	f__Azospirillaceae	g__Skermanella	0	0	0	173	0	0	0	39	0
Otu51	d__Bacteria	p__Actinobacteriota	c__Actinobacteria	o__Corynebacteriales	f__Nocardiaceae	g__Rhodococcus	0	0	0	0	0	0	0	0	65
Otu52	d__Bacteria	p__Actinobacteriota	c__Actinobacteria	o__Micromonosporales	f__Micromonosporaceae	g__Micromonospora	0	0	0	0	0	0	0	0	0
Otu53	d__Bacteria	p__Proteobacteria	c__Alphaproteobacteria	o__Parvibaculales	f__Parvibaculaceae	g__Parvibaculum	0	44	0	0	0	0	150	464	0
Otu54	d__Bacteria	p__Actinobacteriota	c__Actinobacteria	o__Corynebacteriales	f__Dietziaceae	g__Dietzia	0	0	0	0	0	0	0	0	0
Otu56	d__Bacteria	p__Proteobacteria	c__Gammaproteobacteria	o__Burkholderiales	f__Comamonadaceae	g__Hydrogenophaga	0	0	0	0	0	0	0	0	0
Otu57	d__Bacteria	p__Proteobacteria	c__Alphaproteobacteria	o__Caulobacterales	f__Caulobacteraceae	g__Brevundimonas	1366	0	248	0	0	0	0	0	0
Otu58	d__Bacteria	p__Proteobacteria	c__Alphaproteobacteria	o__Acetobacterales	f__Acetobacteraceae	g__Roseomonas	0	44	0	0	0	0	0	0	0
Otu59	d__Bacteria	p__Proteobacteria	c__Gammaproteobacteria	o__Xanthomonadales	f__Rhodanobacteraceae	g__uncultured	0	0	0	0	0	0	0	0	0
Otu60	d__Bacteria	p__Proteobacteria	c__Gammaproteobacteria	o__Xanthomonadales	f__Rhodanobacteraceae	g__Aquimonas	0	0	0	0	0	0	0	0	0
Otu61	d__Bacteria	p__Proteobacteria	c__Alphaproteobacteria	o__Rhizobiales	f__Devosiaceae	g__Pelagibacterium	0	0	0	218	41	264	0	0	30
Otu62	d__Bacteria	p__Proteobacteria	c__Alphaproteobacteria	o__Rhizobiales	f__Stappiaceae	g__Pannonibacter	0	0	0	277	0	524	0	71	58
Otu64	d__Bacteria	p__Proteobacteria	c__Alphaproteobacteria	o__Rhizobiales	f__Rhizobiaceae	g__Rhizobium	0	0	0	0	0	0	56	0	0
Otu65	d__Bacteria	p__Actinobacteriota	c__Thermoleophilia	o__Solirubrobacterales	f__Solirubrobacteraceae	g__Conexibacter	0	0	0	0	1640	0	0	0	0
Otu67	d__Bacteria	p__Proteobacteria	c__Gammaproteobacteria	o__Enterobacterales	f__Pasteurellaceae	g__Haemophilus	0	0	0	0	0	0	0	0	0
Otu71	d__Bacteria	p__Firmicutes	c__Bacilli	o__Bacillales	f__Bacillaceae	g__Bacillus	0	0	513	0	0	0	0	0	0
Otu73	d__Bacteria	p__Proteobacteria	c__Alphaproteobacteria	o__Rhizobiales	f__Rhizobiaceae	g__Ensifer	32	88	0	475	2489	0	66	0	0
Otu74	d__Bacteria	p__Proteobacteria	c__Gammaproteobacteria	o__Xanthomonadales	f__Rhodanobacteraceae	g__Aquimonas	0	1547	0	0	0	0	216	0	0
Otu75	d__Bacteria	p__Actinobacteriota	c__Actinobacteria	o__Propionibacteriales	f__Nocardioidaceae	g__Aeromicrobium	0	0	0	0	0	0	0	0	0
Otu77	d__Bacteria	p__Proteobacteria	c__Gammaproteobacteria	o__Enterobacterales	f__Enterobacteriaceae	g__Enterobacter	0	0	0	0	36	0	0	0	0
Otu80	d__Bacteria	p__Proteobacteria	c__Alphaproteobacteria	o__Rhizobiales	f__Stappiaceae	g__Stappia	0	0	0	148	555	3455	0	0	0
Otu81	d__Bacteria	p__Bacteroidota	c__Bacteroidia	o__Cytophagales	f__Microscillaceae	g__uncultured	0	0	0	0	0	0	56	0	0
Otu83	d__Bacteria	p__Actinobacteriota	c__Actinobacteria	o__Propionibacteriales	f__Nocardioidaceae	g__Nocardioides	0	0	0	0	0	0	0	0	0
Otu88	d__Bacteria	p__Proteobacteria	c__Alphaproteobacteria	o__Acetobacterales	f__Acetobacteraceae	g__Roseomonas	0	1403	0	0	0	0	75	37	0
Otu104	d__Bacteria	p__Proteobacteria	c__Gammaproteobacteria	o__Salinisphaerales	f__Solimonadaceae	g__Fontimonas	0	0	0	0	0	0	0	0	0
Otu116	d__Bacteria	p__Proteobacteria	c__Alphaproteobacteria	o__Rhizobiales	f__Pleomorphomonadaceae	g__Chthonobacter	0	0	0	0	1540	0	0	0	0
Otu121	d__Bacteria	p__Firmicutes	c__Bacilli	o__Bacillales	f__Bacillaceae	g__Bacillus	0	0	0	0	0	0	0	0	0
Otu127	d__Bacteria	p__Proteobacteria	c__Alphaproteobacteria	o__Acetobacterales	f__Acetobacteraceae	g__Roseococcus	0	239	0	0	0	0	0	0	0
Otu177	d__Bacteria	p__Proteobacteria	c__Alphaproteobacteria	o__Rhizobiales	f__Rhizobiaceae		135	164	0	0	0	0	1654	0	0
Otu207	d__Bacteria	p__Actinobacteriota	c__Actinobacteria	o__Micrococcales	f__Microbacteriaceae		0	0	0	764	1004	0	0	158	0
Otu385	d__Bacteria	p__Actinobacteriota	c__Acidimicrobiia	o__Microtrichales	f__Microtrichaceae	g__IMCC26207	0	0	0	0	0	0	0	0	0
Otu416	d__Bacteria	p__Cyanobacteria	c__Cyanobacteriia	o__Phormidesmiales	f__Nodosilineaceae	g__Nodosilinea	1134	0	0	0	0	0	0	0	0
Otu924	d__Bacteria	p__Proteobacteria	c__Alphaproteobacteria	o__Rhizobiales	f__Beijerinckiaceae	g__Salinarimonas	0	0	1593	139	27	0	0	0	0
