# Supplementary material for: Diversity and networking of uni-cyanobacterial cultures and associated heterotrophic bacteria from the benthic microbial mat of a desert hydrothermal spring
Source: FEMS Microbiol Ecol. 2024 Nov 18;100(12):fiae148. doi: 10.1093/femsec/fiae148 (PMC11650863; doi:10.1093/femsec/fiae148)
Supplement: fiae148_Supplemental_Files [file fiae148_supplemental_files.zip › Lassoued et al 2024_Supplementary Data S3.xlsx]

## Sheet: Data S3
Data S3. Search of sequences of bacteria isolates against the OTU dataset. Sequence similarity is reported for each strains against the first five hits.
StrainID	Strain taxonomy	OUT ID	OUT Taxonomy	Similarity	Alignment Length	mistmatch	gap opens	Query Start	Query End	Subj start	Subj End	E-value	Bit score
K1210	Pseudoroseomonas aestuarii	Otu44	d__Bacteria; p__Proteobacteria; c__Alphaproteobacteria; o__Acetobacterales; f__Acetobacteraceae; g__Roseomonas; s__Roseomonas aestuarii	99.318	440	3	0	230	669	1	440	0	797
K1210	Pseudoroseomonas aestuarii	Otu58	d__Bacteria; p__Proteobacteria; c__Alphaproteobacteria; o__Acetobacterales; f__Acetobacteraceae; g__Roseomonas; s__Roseomonas frigidaquae	94.545	440	24	0	230	669	1	440	0	680
K1210	Pseudoroseomonas aestuarii	Otu88	d__Bacteria; p__Proteobacteria; c__Alphaproteobacteria; o__Acetobacterales; f__Acetobacteraceae; g__Roseomonas	93.409	440	29	0	230	669	1	440	0	652
K1210	Pseudoroseomonas aestuarii	Otu127	d__Bacteria; p__Proteobacteria; c__Alphaproteobacteria; o__Acetobacterales; f__Acetobacteraceae; g__Roseococcus; s__uncultured bacterium	93.197	441	28	2	230	669	1	440	0	647
K1210	Pseudoroseomonas aestuarii	Otu32	d__Bacteria; p__Proteobacteria; c__Alphaproteobacteria; o__Thalassobaculales; f__Oceanibaculaceae; g__Oceanibaculum	91.818	440	36	0	230	669	1	440	3.43e-178	614
K1110	Microbacterium marinum	Otu11	d__Bacteria; p__Actinobacteriota; c__Actinobacteria; o__Micrococcales; f__Microbacteriaceae	94.737	437	23	0	240	676	1	437	0	693
K1110	Microbacterium marinum	Otu207	d__Bacteria; p__Actinobacteriota; c__Actinobacteria; o__Micrococcales; f__Microbacteriaceae	94.118	442	26	0	240	681	1	442	0	686
K1110	Microbacterium marinum	Otu4	d__Bacteria; p__Actinobacteriota; c__Actinobacteria; o__Micrococcales; f__Cellulomonadaceae; g__Actinotalea	93.822	437	27	0	240	676	1	437	0	671
K1110	Microbacterium marinum	Otu34	d__Bacteria; p__Actinobacteriota; c__Actinobacteria; o__Micrococcales; f__Micrococcaceae; g__Paenarthrobacter	93.364	437	29	0	240	676	1	437	0	660
K1110	Microbacterium marinum	Otu52	d__Bacteria; p__Actinobacteriota; c__Actinobacteria; o__Micromonosporales; f__Micromonosporaceae; g__Micromonospora	90.389	437	42	0	240	676	1	437	1.79e-170	588
K1120	Microbacterium marinum	Otu11	d__Bacteria; p__Actinobacteriota; c__Actinobacteria; o__Micrococcales; f__Microbacteriaceae	96.37	303	11	0	261	563	1	303	7.12e-144	499
K1120	Microbacterium marinum	Otu4	d__Bacteria; p__Actinobacteriota; c__Actinobacteria; o__Micrococcales; f__Cellulomonadaceae; g__Actinotalea	96.04	303	12	0	261	563	1	303	3.31e-142	494
K1120	Microbacterium marinum	Otu34	d__Bacteria; p__Actinobacteriota; c__Actinobacteria; o__Micrococcales; f__Micrococcaceae; g__Paenarthrobacter	95.71	303	13	0	261	563	1	303	1.54e-140	488
K1120	Microbacterium marinum	Otu207	d__Bacteria; p__Actinobacteriota; c__Actinobacteria; o__Micrococcales; f__Microbacteriaceae	95.05	303	15	0	261	563	1	303	3.33e-137	477
K1120	Microbacterium marinum	Otu52	d__Bacteria; p__Actinobacteriota; c__Actinobacteria; o__Micromonosporales; f__Micromonosporaceae; g__Micromonospora	91.419	303	26	0	261	563	1	303	7.37e-119	416
K1520	Rhodococcus corynebacterioides	Otu51	d__Bacteria; p__Actinobacteriota; c__Actinobacteria; o__Corynebacteriales; f__Nocardiaceae; g__Rhodococcus	95.281	445	21	0	244	688	1	445	0	706
K1520	Rhodococcus corynebacterioides	Otu26	d__Bacteria; p__Actinobacteriota; c__Actinobacteria; o__Corynebacteriales; f__Mycobacteriaceae; g__Mycobacterium	94.619	446	22	2	244	688	1	445	0	689
K1520	Rhodococcus corynebacterioides	Otu54	d__Bacteria; p__Actinobacteriota; c__Actinobacteria; o__Corynebacteriales; f__Dietziaceae; g__Dietzia	94.382	445	25	0	244	688	1	445	0	684
K1520	Rhodococcus corynebacterioides	Otu83	d__Bacteria; p__Actinobacteriota; c__Actinobacteria; o__Propionibacteriales; f__Nocardioidaceae; g__Nocardioides	92.601	446	31	2	244	688	1	445	0	640
K1520	Rhodococcus corynebacterioides	Otu52	d__Bacteria; p__Actinobacteriota; c__Actinobacteria; o__Micromonosporales; f__Micromonosporaceae; g__Micromonospora	91.928	446	34	2	244	688	1	445	0	623
K1521	Rhodococcus corynebacterioides	Otu51	d__Bacteria; p__Actinobacteriota; c__Actinobacteria; o__Corynebacteriales; f__Nocardiaceae; g__Rhodococcus	94.402	393	22	0	166	558	1	393	2.41e-178	614
K1521	Rhodococcus corynebacterioides	Otu54	d__Bacteria; p__Actinobacteriota; c__Actinobacteria; o__Corynebacteriales; f__Dietziaceae; g__Dietzia	93.639	393	25	0	166	558	1	393	2.43e-173	597
K1521	Rhodococcus corynebacterioides	Otu26	d__Bacteria; p__Actinobacteriota; c__Actinobacteria; o__Corynebacteriales; f__Mycobacteriaceae; g__Mycobacterium	93.401	394	24	2	166	558	1	393	1.13e-171	592
K1521	Rhodococcus corynebacterioides	Otu83	d__Bacteria; p__Actinobacteriota; c__Actinobacteria; o__Propionibacteriales; f__Nocardioidaceae; g__Nocardioides	91.969	386	29	2	166	550	1	385	6.9e-159	549
K1521	Rhodococcus corynebacterioides	Otu52	d__Bacteria; p__Actinobacteriota; c__Actinobacteria; o__Micromonosporales; f__Micromonosporaceae; g__Micromonospora	91.384	383	33	0	166	548	1	383	6.95e-154	532
K1220	Microbacterium hydrocarbonoxydans	Otu11	d__Bacteria; p__Actinobacteriota; c__Actinobacteria; o__Micrococcales; f__Microbacteriaceae	96.45	338	12	0	258	595	1	338	1.23e-161	558
K1220	Microbacterium hydrocarbonoxydans	Otu4	d__Bacteria; p__Actinobacteriota; c__Actinobacteria; o__Micrococcales; f__Cellulomonadaceae; g__Actinotalea	95.858	338	14	0	258	595	1	338	2.65e-158	547
K1220	Microbacterium hydrocarbonoxydans	Otu207	d__Bacteria; p__Actinobacteriota; c__Actinobacteria; o__Micrococcales; f__Microbacteriaceae	95.562	338	15	0	258	595	1	338	1.23e-156	542
K1220	Microbacterium hydrocarbonoxydans	Otu34	d__Bacteria; p__Actinobacteriota; c__Actinobacteria; o__Micrococcales; f__Micrococcaceae; g__Paenarthrobacter	95.588	340	11	4	258	595	1	338	1.23e-156	542
K1220	Microbacterium hydrocarbonoxydans	Otu52	d__Bacteria; p__Actinobacteriota; c__Actinobacteria; o__Micromonosporales; f__Micromonosporaceae; g__Micromonospora	91.716	338	28	0	258	595	1	338	5.91e-135	470
K1240	Microbacterium hydrocarbonoxydans	Otu11	d__Bacteria; p__Actinobacteriota; c__Actinobacteria; o__Micrococcales; f__Microbacteriaceae	96.992	399	12	0	263	661	1	399	0	671
K1240	Microbacterium hydrocarbonoxydans	Otu207	d__Bacteria; p__Actinobacteriota; c__Actinobacteria; o__Micrococcales; f__Microbacteriaceae	96.241	399	15	0	263	661	1	399	0	654
K1240	Microbacterium hydrocarbonoxydans	Otu4	d__Bacteria; p__Actinobacteriota; c__Actinobacteria; o__Micrococcales; f__Cellulomonadaceae; g__Actinotalea	95.99	399	16	0	263	661	1	399	0	649
K1240	Microbacterium hydrocarbonoxydans	Otu34	d__Bacteria; p__Actinobacteriota; c__Actinobacteria; o__Micrococcales; f__Micrococcaceae; g__Paenarthrobacter	95.761	401	13	4	263	661	1	399	0	643
K1240	Microbacterium hydrocarbonoxydans	Otu9	d__Bacteria; p__Actinobacteriota; c__Actinobacteria; o__Micrococcales; f__Microbacteriaceae; g__Agromyces; s__Agromyces indicus	92.06	403	28	2	263	661	1	403	2.93e-163	564
K2131	Cytobacillus firmus	Otu121	d__Bacteria; p__Firmicutes; c__Bacilli; o__Bacillales; f__Bacillaceae; g__Bacillus	93.779	434	24	2	273	704	1	433	0	649
K2131	Cytobacillus firmus	Otu71	d__Bacteria; p__Firmicutes; c__Bacilli; o__Bacillales; f__Bacillaceae; g__Bacillus; s__Bacillus mannanilyticus	92.644	435	27	2	273	704	1	433	1.82e-180	621
K2131	Microbacterium hydrocarbonoxydans	Otu207	d__Bacteria; p__Actinobacteriota; c__Actinobacteria; o__Micrococcales; f__Microbacteriaceae	79.587	436	61	17	273	704	1	412	7.56e-80	287
K2131	Cytobacillus firmus	Otu49	d__Bacteria; p__Actinobacteriota; c__Thermoleophilia; o__Gaiellales; f__uncultured; g__uncultured	79.091	440	75	14	273	704	1	431	7.56e-80	287
K2131	Cytobacillus firmus	Otu65	d__Bacteria; p__Actinobacteriota; c__Thermoleophilia; o__Solirubrobacterales; f__Solirubrobacteraceae; g__Conexibacter; s__Conexibacter sp.	78.36	439	81	13	273	704	1	432	2.12e-75	272
K7411	Cytobacillus firmus	Otu121	d__Bacteria; p__Firmicutes; c__Bacilli; o__Bacillales; f__Bacillaceae; g__Bacillus	93.085	376	23	2	274	647	1	375	2.89e-158	547
K7411	Cytobacillus firmus	Otu71	d__Bacteria; p__Firmicutes; c__Bacilli; o__Bacillales; f__Bacillaceae; g__Bacillus; s__Bacillus mannanilyticus	92.573	377	23	2	274	647	1	375	6.26e-155	536
K7411	Cytobacillus firmus	Otu49	d__Bacteria; p__Actinobacteriota; c__Thermoleophilia; o__Gaiellales; f__uncultured; g__uncultured	78.437	371	65	12	274	637	1	363	4.28e-62	228
K7411	Cytobacillus firmus	Otu207	d__Bacteria; p__Actinobacteriota; c__Thermoleophilia; o__Gaiellales; f__uncultured; g__uncultured	78.515	377	55	15	274	647	1	354	5.53e-61	224
K7411	Cytobacillus firmus	Otu65	d__Bacteria; p__Actinobacteriota; c__Thermoleophilia; o__Solirubrobacterales; f__Solirubrobacteraceae; g__Conexibacter; s__Conexibacter sp.	77.69	381	71	13	274	647	1	374	7.16e-60	220
K1441	Cytobacillus firmus	Otu121	d__Bacteria; p__Firmicutes; c__Bacilli; o__Bacillales; f__Bacillaceae; g__Bacillus	92.833	293	20	1	272	563	1	293	4.41e-121	424
K1441	Cytobacillus firmus	Otu71	d__Bacteria; p__Firmicutes; c__Bacilli; o__Bacillales; f__Bacillaceae; g__Bacillus; s__Bacillus_mannanilyticus	92.542	295	17	2	272	563	1	293	2.05e-119	418
K1441	Cytobacillus firmus	Otu45	d__Bacteria; p__Firmicutes; c__Bacilli; o__Lactobacillales; f__Streptococcaceae; g__Streptococcus	86.131	274	31	6	272	541	1	271	1.68e-80	289
K1441	Cytobacillus firmus	Otu49	d__Bacteria; p__Actinobacteriota; c__Thermoleophilia; o__Gaiellales; f__uncultured; g__uncultured	80.727	275	40	10	272	540	1	268	2.25e-54	202
K1441	Cytobacillus firmus	Otu207	d__Bacteria; p__Actinobacteriota; c__Actinobacteria; o__Micrococcales; f__Microbacteriaceae	80.351	285	34	11	272	555	1	264	1.05e-52	196
K1441	Cytobacillus firmus	Otu121	d__Bacteria; p__Firmicutes; c__Bacilli; o__Bacillales; f__Bacillaceae; g__Bacillus	92.491	293	21	1	272	563	1	293	5.7e-120	420
K1441	Cytobacillus firmus	Otu71	d__Bacteria; p__Firmicutes; c__Bacilli; o__Bacillales; f__Bacillaceae; g__Bacillus; s__Bacillus mannanilyticus	92.542	295	17	2	272	563	1	293	2.05e-119	418
K1441	Cytobacillus firmus	Otu45	d__Bacteria; p__Firmicutes; c__Bacilli; o__Lactobacillales; f__Streptococcaceae; g__Streptococcus	85.766	274	32	6	272	541	1	271	2.17e-79	285
K1442	Cytobacillus firmus	Otu49	d__Bacteria; p__Actinobacteriota; c__Thermoleophilia; o__Gaiellales; f__uncultured; g__uncultured	80.727	275	40	10	272	540	1	268	2.25e-54	202
K1442	Cytobacillus firmus	Otu207	d__Bacteria; p__Actinobacteriota; c__Actinobacteria; o__Micrococcales; f__Microbacteriaceae	80.351	285	34	11	272	555	1	264	1.05e-52	196
K7311	Pannonibacter phragmitetus	Otu62	d__Bacteria; p__Proteobacteria; c__Alphaproteobacteria; o__Rhizobiales; f__Stappiaceae; g__Pannonibacter	99.688	321	1	0	187	507	1	321	1.33e-170	588
K7311	Pannonibacter phragmitetus	Otu80	d__Bacteria; p__Proteobacteria; c__Alphaproteobacteria; o__Rhizobiales; f__Stappiaceae; g__Stappia	95.327	321	15	0	187	507	1	321	2.95e-147	510
K7311	Pannonibacter phragmitetus	Otu13	d__Bacteria; p__Proteobacteria; c__Alphaproteobacteria; o__Rhizobiales; f__Rhizobiaceae; g__Mesorhizobium; s__Mesorhizobium thiogangeticum	95.016	321	16	0	187	507	1	321	1.37e-145	505
K7311	Pannonibacter phragmitetus	Otu73	d__Bacteria; p__Proteobacteria; c__Alphaproteobacteria; o__Rhizobiales; f__Rhizobiaceae; g__Ensifer	94.081	321	19	0	187	507	1	321	1.38e-140	488
K7311	Pannonibacter phragmitetus	Otu38	d__Bacteria; p__Proteobacteria; c__Alphaproteobacteria; o__Rhizobiales; f__Xanthobacteraceae; g__Pseudoxanthobacter	94.081	321	19	0	187	507	1	321	1.38e-140	488
K1420	Cytobacillus oceanisediminis	Otu121	d__Bacteria; p__Firmicutes; c__Bacilli; o__Bacillales; f__Bacillaceae; g__Bacillus	93.634	377	21	2	205	579	1	376	3.31e-162	560
K1420	Cytobacillus oceanisediminis	Otu71	d__Bacteria; p__Firmicutes; c__Bacilli; o__Bacillales; f__Bacillaceae; g__Bacillus; s__Bacillus mannanilyticus	93.122	378	21	2	205	579	1	376	7.17e-159	549
K1420	Cytobacillus oceanisediminis	Otu65	d__Bacteria; p__Actinobacteriota; c__Thermoleophilia; o__Solirubrobacterales; f__Solirubrobacteraceae; g__Conexibacter; s__Conexibacter sp.	78.01	382	70	13	205	579	1	375	3.82e-62	228
K1420	Cytobacillus oceanisediminis	Otu49	d__Bacteria; p__Actinobacteriota; c__Thermoleophilia; o__Gaiellales; f__uncultured; g__uncultured	78.167	371	66	12	205	568	1	363	1.78e-60	222
K1420	Cytobacillus oceanisediminis	Otu207	d__Bacteria; p__Actinobacteriota; c__Actinobacteria; o__Micrococcales; f__Microbacteriaceae	78.042	378	57	15	205	579	1	355	2.97e-58	215
K1232	Cytobacillus oceanisediminis	Otu121	d__Bacteria; p__Firmicutes; c__Bacilli; o__Bacillales; f__Bacillaceae; g__Bacillus	93.417	319	18	2	188	504	1	318	5.01e-135	470
K1232	Cytobacillus oceanisediminis	Otu71	d__Bacteria; p__Firmicutes; c__Bacilli; o__Bacillales; f__Bacillaceae; g__Bacillus; s__Bacillus mannanilyticus	93.146	321	17	2	188	505	1	319	6.48e-134	466
K1232	Cytobacillus oceanisediminis	Otu45	d__Bacteria; p__Firmicutes; c__Bacilli; o__Lactobacillales; f__Streptococcaceae; g__Streptococcus	83.385	325	44	8	188	507	1	320	1.16e-81	292
K1232	Cytobacillus oceanisediminis	Otu49	d__Bacteria; p__Actinobacteriota; c__Thermoleophilia; o__Gaiellales; f__uncultured; g__uncultured	80.364	275	41	10	188	456	1	268	9.38e-53	196
K1232	Cytobacillus oceanisediminis	Otu65	d__Bacteria; p__Actinobacteriota; c__Thermoleophilia; o__Solirubrobacterales; f__Solirubrobacteraceae; g__Conexibacter; s__Conexibacter sp.	79.31	290	48	11	188	471	1	284	1.21e-51	193
K7811	Agromyces indicus	Otu9	d__Bacteria; p__Actinobacteriota; c__Actinobacteria; o__Micrococcales; f__Microbacteriaceae; g__Agromyces; s__Agromyces indicus	99.691	324	1	0	268	591	1	324	3.34e-172	593
K7811	Agromyces indicus	Otu11	d__Bacteria; p__Actinobacteriota; c__Actinobacteria; o__Micrococcales; f__Microbacteriaceae	92.284	324	21	2	268	591	1	320	4.57e-131	457
K7811	Agromyces indicus	Otu4	d__Bacteria; p__Actinobacteriota; c__Actinobacteria; o__Micrococcales; f__Cellulomonadaceae; g__Actinotalea	91.049	324	25	2	268	591	1	320	2.14e-124	435
K7811	Agromyces indicus	Otu207	d__Bacteria; p__Actinobacteriota; c__Actinobacteria; o__Micrococcales; f__Microbacteriaceae	90.741	324	26	2	268	591	1	320	9.95e-123	429
K7811	Agromyces indicus	Otu34	d__Bacteria; p__Actinobacteriota; c__Actinobacteria; o__Micrococcales; f__Micrococcaceae; g__Paenarthrobacter	90.184	326	24	6	268	591	1	320	2.15e-119	418
K1431	Agromyces indicus	Otu9	d__Bacteria; p__Actinobacteriota; c__Actinobacteria; o__Micrococcales; f__Microbacteriaceae; g__Agromyces; s__Agromyces indicus	99.719	356	1	0	262	617	1	356	0	652
K1431	Agromyces indicus	Otu11	d__Bacteria; p__Actinobacteriota; c__Actinobacteria; o__Micrococcales; f__Microbacteriaceae	92.978	356	21	2	262	617	1	352	7.76e-149	516
K1431	Agromyces indicus	Otu4	d__Bacteria; p__Actinobacteriota; c__Actinobacteria; o__Micrococcales; f__Cellulomonadaceae; g__Actinotalea	91.854	356	25	2	262	617	1	352	3.64e-142	494
K1431	Agromyces indicus	Otu207	d__Bacteria; p__Actinobacteriota; c__Actinobacteria; o__Micrococcales; f__Microbacteriaceae	91.573	356	26	2	262	617	1	352	1.69e-140	488
K1431	Agromyces indicus	Otu34	d__Bacteria; p__Actinobacteriota; c__Actinobacteria; o__Micrococcales; f__Micrococcaceae; g__Paenarthrobacter	90.782	358	25	6	262	617	1	352	1.7e-135	472
K1432	Agromyces arachidis	Otu9	d__Bacteria; p__Actinobacteriota; c__Actinobacteria; o__Micrococcales; f__Microbacteriaceae; g__Agromyces; s__Agromyces indicus	97.281	331	9	0	159	489	1	331	2.76e-167	577
K1432	Agromyces arachidis	Otu11	d__Bacteria; p__Actinobacteriota; c__Actinobacteria; o__Micrococcales; f__Microbacteriaceae	90.03	331	29	2	159	489	1	327	3.78e-126	440
K1432	Agromyces arachidis	Otu4	d__Bacteria; p__Actinobacteriota; c__Actinobacteria; o__Micrococcales; f__Cellulomonadaceae; g__Actinotalea	88.822	331	33	2	159	489	1	327	1.77e-119	418
K1432	Agromyces arachidis	Otu207	d__Bacteria; p__Actinobacteriota; c__Actinobacteria; o__Micrococcales; f__Microbacteriaceae	88.52	331	34	2	159	489	1	327	8.25e-118	412
K1432	Agromyces arachidis	Otu34	d__Bacteria; p__Actinobacteriota; c__Actinobacteria; o__Micrococcales; f__Micrococcaceae; g__Paenarthrobacter	87.988	333	32	6	159	489	1	327	1.78e-114	401
K1211	Bacillus aerius	Otu121	d__Bacteria; p__Firmicutes; c__Bacilli; o__Bacillales; f__Bacillaceae; g__Bacillus	93.447	351	20	2	272	620	1	350	2.17e-149	518
K1211	Bacillus aerius	Otu71	d__Bacteria; p__Firmicutes; c__Bacilli; o__Bacillales; f__Bacillaceae; g__Bacillus; s__Bacillus_mannanilyticus	92.614	352	21	2	272	620	1	350	2.18e-144	501
K1211	Bacillus aerius	Otu45	d__Bacteria; p__Firmicutes; c__Bacilli; o__Lactobacillales; f__Streptococcaceae; g__Streptococcus	83.333	354	49	8	272	620	1	349	2.36e-89	318
K1211	Bacillus aerius	Otu65	d__Bacteria; p__Actinobacteriota; c__Thermoleophilia; o__Solirubrobacterales; f__Solirubrobacteraceae; g__Conexibacter; s__Conexibacter sp.	77.528	356	66	13	272	620	1	349	2.48e-54	202
K1211	Bacillus aerius	Otu49	d__Bacteria; p__Actinobacteriota; c__Thermoleophilia; o__Gaiellales; f__uncultured; g__uncultured	77.528	356	65	12	272	620	1	348	8.92e-54	200
K1211	Cytobacillus oceanisediminis	Otu121	d__Bacteria; p__Firmicutes; c__Bacilli; o__Bacillales; f__Bacillaceae; g__Bacillus	93.717	382	21	2	270	649	1	381	6.19e-165	569
K1211	Cytobacillus oceanisediminis	Otu71	d__Bacteria; p__Firmicutes; c__Bacilli; o__Bacillales; f__Bacillaceae; g__Bacillus; s__Bacillus_mannanilyticus	93.211	383	21	2	270	649	1	381	1.34e-161	558
K1211	Cytobacillus oceanisediminis	Otu65	d__Bacteria; p__Actinobacteriota; c__Thermoleophilia; o__Solirubrobacterales; f__Solirubrobacteraceae; g__Conexibacter; s__Conexibacter sp.	78.295	387	70	13	270	649	1	380	7.13e-65	237
K1231	Cytobacillus oceanisediminis	Otu49	d__Bacteria; p__Actinobacteriota; c__Thermoleophilia; o__Gaiellales; f__uncultured; g__uncultured	78.036	387	70	12	270	649	1	379	1.19e-62	230
K1231	Cytobacillus oceanisediminis	Otu207	d__Bacteria; p__Actinobacteriota; c__Actinobacteria; o__Micrococcales; f__Microbacteriaceae	78.329	383	57	15	270	649	1	360	5.55e-61	224
K1450	Cytobacillus oceanisediminis	Otu121	d__Bacteria; p__Firmicutes; c__Bacilli; o__Bacillales; f__Bacillaceae; g__Bacillus	93.704	270	16	1	276	544	1	270	5.54e-115	403
K1450	Cytobacillus oceanisediminis	Otu71	d__Bacteria; p__Firmicutes; c__Bacilli; o__Bacillales; f__Bacillaceae; g__Bacillus; s__Bacillus_mannanilyticus	93.382	272	13	2	276	544	1	270	2.58e-113	398
K1450	Cytobacillus oceanisediminis	Otu45	d__Bacteria; p__Firmicutes; c__Bacilli; o__Lactobacillales; f__Streptococcaceae; g__Streptococcus	86.081	273	31	6	276	544	1	270	5.82e-80	287
K1450	Cytobacillus oceanisediminis	Otu49	d__Bacteria; p__Actinobacteriota; c__Thermoleophilia; o__Gaiellales; f__uncultured; g__uncultured	80.364	275	41	10	276	544	1	268	1.01e-52	196
K1450	Cytobacillus oceanisediminis	Otu65	d__Bacteria; p__Actinobacteriota; c__Thermoleophilia; o__Solirubrobacterales; f__Solirubrobacteraceae; g__Conexibacter; s__Conexibacter sp.	79.636	275	44	11	276	544	1	269	6.07e-50	187
K2400	Bacillus aerius	Otu121	d__Bacteria; p__Firmicutes; c__Bacilli; o__Bacillales; f__Bacillaceae; g__Bacillus	93.671	237	12	3	269	503	1	236	5.24e-100	353
K2400	Bacillus aerius	Otu71	d__Bacteria; p__Firmicutes; c__Bacilli; o__Bacillales; f__Bacillaceae; g__Bacillus; s__Bacillus_mannanilyticus	90.336	238	18	3	269	503	1	236	1.15e-86	309
K2400	Bacillus aerius	Otu45	d__Bacteria; p__Firmicutes; c__Bacilli; o__Lactobacillales; f__Streptococcaceae; g__Streptococcus	88.655	238	22	5	269	503	1	236	5.39e-80	287
K2400	Bacillus aerius	Otu207	d__Bacteria; p__Actinobacteriota; c__Actinobacteria; o__Micrococcales; f__Microbacteriaceae	80.426	235	26	13	269	503	1	215	9.48e-43	163
K2400	Bacillus aerius	Otu49	d__Bacteria; p__Actinobacteriota; c__Thermoleophilia; o__Gaiellales; f__uncultured; g__uncultured	79.498	239	40	7	269	503	1	234	9.48e-43	163
K4100	Bacillus aerius	Otu121	d__Bacteria; p__Firmicutes; c__Bacilli; o__Bacillales; f__Bacillaceae; g__Bacillus	91.875	320	22	3	267	584	1	318	7.61e-129	449
K4100	Bacillus aerius	Otu71	d__Bacteria; p__Firmicutes; c__Bacilli; o__Bacillales; f__Bacillaceae; g__Bacillus; s__Bacillus_mannanilyticus	89.752	322	27	4	267	585	1	319	9.99e-118	412
K4100	Bacillus aerius	Otu45	d__Bacteria; p__Firmicutes; c__Bacilli; o__Lactobacillales; f__Streptococcaceae; g__Streptococcus	87.546	273	29	5	267	536	1	271	3.75e-87	311
K4100	Bacillus aerius	Otu207	d__Bacteria; p__Actinobacteriota; c__Actinobacteria; o__Micrococcales; f__Microbacteriaceae	79.93	284	37	11	267	550	1	264	1.42e-51	193
K4100	Bacillus aerius	Otu385	d__Bacteria; p__Actinobacteriota; c__Acidimicrobiia; o__Microtrichales; f__Microtrichaceae; g__IMCC26207	85.897	156	17	4	405	557	115	268	3.09e-43	165
K1610	Bacillus aerius	Otu121	d__Bacteria; p__Firmicutes; c__Bacilli; o__Bacillales; f__Bacillaceae; g__Bacillus	93.417	319	18	2	270	586	1	318	5.84e-135	470
K1610	Bacillus aerius	Otu71	d__Bacteria; p__Firmicutes; c__Bacilli; o__Bacillales; f__Bacillaceae; g__Bacillus; s__Bacillus_mannanilyticus	91.277	321	23	3	270	587	1	319	7.67e-124	433
K1610	Bacillus aerius	Otu45	d__Bacteria; p__Firmicutes; c__Bacilli; o__Lactobacillales; f__Streptococcaceae; g__Streptococcus	84.568	324	42	7	270	589	1	320	2.9e-88	315
K1610	Bacillus aerius	Otu207	d__Bacteria; p__Actinobacteriota; c__Actinobacteria; o__Micrococcales; f__Microbacteriaceae	80.282	284	36	13	270	553	1	264	1.1e-52	196
K1610	Bacillus aerius	Otu385	d__Bacteria; p__Actinobacteriota; c__Acidimicrobiia; o__Microtrichales; f__Microtrichaceae; g__IMCC26207	87.179	156	15	4	408	560	115	268	1.85e-45	172
K1610	Bacillus aerius	Otu121	d__Bacteria; p__Firmicutes; c__Bacilli; o__Bacillales; f__Bacillaceae; g__Bacillus	92.908	282	17	2	168	447	1	281	9.72e-117	409
K1610	Bacillus aerius	Otu71	d__Bacteria; p__Firmicutes; c__Bacilli; o__Bacillales; f__Bacillaceae; g__Bacillus; s__Bacillus_mannanilyticus	90.459	283	22	3	168	447	1	281	4.59e-105	370
K1621	Bacillus aerius	Otu45	d__Bacteria; p__Firmicutes; c__Bacilli; o__Lactobacillales; f__Streptococcaceae; g__Streptococcus	87.179	273	30	5	168	437	1	271	3.65e-86	307
K1621	Bacillus aerius	Otu207	d__Bacteria; p__Actinobacteriota; c__Actinobacteria; o__Micrococcales; f__Microbacteriaceae	80	280	36	13	168	447	1	260	1.38e-50	189
K1621	Bacillus aerius	Otu65	d__Bacteria; p__Actinobacteriota; c__Thermoleophilia; o__Solirubrobacterales; f__Solirubrobacteraceae; g__Conexibacter; s__Conexibacter sp.	77.899	276	49	11	168	437	1	270	8.36e-43	163
